# Supplementary material for: Photonic spin-Hall effect in chiral plasmonic assemblies
Source: Nat Commun. 2026 Feb 26;17:3246. doi: 10.1038/s41467-026-70039-5 (PMC13061901; doi:10.1038/s41467-026-70039-5)
Supplement: Supplementary file 3 — Source data [file 41467_2026_70039_MOESM3_ESM.zip]

Archive with 3 entries (2 files):
- Source Data/
- Source Data/source data for main text.xlsx
- Source Data/source data for supplementary information.xlsx
