# Supplementary material for: Photonic spin-Hall effect in chiral plasmonic assemblies
Source: Nat Commun. 2026 Feb 26;17:3246. doi: 10.1038/s41467-026-70039-5 (PMC13061901; doi:10.1038/s41467-026-70039-5)
Supplement: Supplementary file 3 — Source data [file 41467_2026_70039_MOESM3_ESM.zip › Source Data/source data for main text.xlsx]

## Sheet: Fig. 1e
		LO intensity (arb. u.)			RO intensity (arb. u.)
		1	2	3	1	2	3
D-handed	LCP	0.0145246	0.0141517	0.0125295	0.985475	0.985848	0.987471
	RCP	0.867435	0.992032	0.975093	0.132565	0.00796813	0.0249066
L-handed	LCP	0.00116996	0.00132353	0.000700892	0.99883	0.998676	0.999299
	RCP	0.996628	0.998867	0.99899	0.00337223	0.00113267	0.00100987

## Sheet: Fig. 1f
	LO intensity (arb. u.)				RO intensity (arb. u.)					Directionality (arb. u.)
	1	2	3	4	1	2	3	4		1	2	3	4
D-handed	0.392567	0.422798	0.312385	0.302322	0.607433	0.577202	0.687615	0.697678	D-handed
L-handed	0.770134	0.833212	0.97726	0.614412	0.229866	0.166788	0.0227399	0.385588	L-handed
Achiral	0.525938	0.493492	0.436136	0.589842	0.474062	0.506508	0.563864	0.410158	Achiral

## Sheet: Fig. 1g
	Directionality (arb. u.)
	1	2	3	4
D-handed	0.214866	0.154404	0.37523	0.395356
L-handed	-0.540267	-0.666423	-0.95452	-0.228825
Achiral	-0.0518758	0.0130169	0.127727	-0.179684

## Sheet: Fig. 2c
ε	|(σ*· E)/|E0||2 (arb. u.)
	HE1–x	HE1+x	HE–1–x	HE–1+x
-1	9.42914	4.25789	2.89029	0.900035
-0.9	7.91856	3.26445	2.45756	0.66633
-0.8	6.53978	2.40279	2.05991	0.467701
-0.7	5.29278	1.67293	1.69733	0.304147
-0.6	4.17758	1.07485	1.36982	0.175669
-0.5	3.19417	0.608567	1.07739	0.0822673
-0.4	2.34255	0.274073	0.820041	0.023941
-0.3	1.62272	0.0713695	0.597764	0.000690493
-0.2	1.03469	0.000456194	0.410562	0.0125157
-0.1	0.578442	0.0613334	0.258437	0.0594167
0	0.253989	0.254001	0.141387	0.141393
0.1	0.0613271	0.578459	0.0594123	0.258446
0.2	0.000456893	1.03471	0.0125139	0.410574
0.3	0.0713781	1.62275	0.000691104	0.597778
0.4	0.274091	2.34258	0.0239441	0.820058
0.5	0.608595	3.1942	0.0822728	1.07741
0.6	1.07489	4.17761	0.175677	1.36984
0.7	1.67298	5.29281	0.304157	1.69735
0.8	2.40286	6.5398	0.467713	2.05993
0.9	3.26453	7.91858	0.666345	2.45759
1	4.25799	9.42915	0.900052	2.89033

## Sheet: Fig. 2e
x (nm)	R (arb. u.)
-100	2.62182e-11
-99	2.58007e-11
-98	2.53969e-11
-97	2.50095e-11
-96	2.46195e-11
-95	2.42412e-11
-94	2.38796e-11
-93	2.35226e-11
-92	2.31705e-11
-91	2.28211e-11
-90	2.2467e-11
-89	2.20858e-11
-88	2.16594e-11
-87	2.1172e-11
-86	2.0583e-11
-85	1.98369e-11
-84	1.88477e-11
-83	1.74882e-11
-82	1.55638e-11
-81	1.27771e-11
-80	8.70875e-12
-79	2.94158e-12
-78	-4.38376e-12
-77	-1.09102e-11
-76	-8.34072e-12
-75	2.50861e-11
-74	5.55011e-11
-73	5.69575e-11
-72	4.93972e-11
-71	4.22467e-11
-70	3.66333e-11
-69	3.25582e-11
-68	2.97475e-11
-67	2.78595e-11
-66	2.6575e-11
-65	2.56818e-11
-64	2.50422e-11
-63	2.45673e-11
-62	2.42173e-11
-61	2.39697e-11
-60	2.38004e-11
-59	2.37043e-11
-58	2.36877e-11
-57	2.37661e-11
-56	2.39537e-11
-55	2.42929e-11
-54	2.48492e-11
-53	2.57146e-11
-52	2.69872e-11
-51	2.80934e-11
-50	1.72256e-11
-49	-5.78924e-11
-48	-2.10872e-11
-47	-5.90221e-12
-46	-6.87783e-14
-45	2.58925e-12
-44	3.85401e-12
-43	4.39506e-12
-42	4.50753e-12
-41	4.33922e-12
-40	3.97581e-12
-39	3.46994e-12
-38	2.86367e-12
-37	2.17432e-12
-36	1.42718e-12
-35	6.46145e-13
-34	-1.85233e-13
-33	-1.04334e-12
-32	-1.9046e-12
-31	-2.77229e-12
-30	-3.6306e-12
-29	-4.49602e-12
-28	-5.36389e-12
-27	-6.20075e-12
-26	-7.00482e-12
-25	-7.76826e-12
-24	-8.48098e-12
-23	-9.14162e-12
-22	-9.75178e-12
-21	-1.03607e-11
-20	-1.11942e-11
-19	-1.29756e-11
-18	-1.7652e-11
-17	-2.37222e-11
-16	-2.14908e-11
-15	-1.73202e-11
-14	-1.32318e-11
-13	-9.62593e-12
-12	-6.65094e-12
-11	-3.74482e-12
-10	-5.62147e-13
-9	3.0549e-12
-8	7.21364e-12
-7	1.20435e-11
-6	1.76906e-11
-5	2.4307e-11
-4	3.21113e-11
-3	4.15057e-11
-2	5.32802e-11
-1	6.82615e-11
-1.34e-13	8.39254e-11
1	8.07144e-11
2	-8.49472e-12
3	-7.1021e-11
4	-6.06696e-11
5	-4.06944e-11
6	-2.6431e-11
7	-1.74165e-11
8	-1.15477e-11
9	-7.43626e-12
10	-4.33305e-12
11	-1.84157e-12
12	2.86724e-13
13	2.24294e-12
14	4.14586e-12
15	6.13213e-12
16	8.34329e-12
17	1.0914e-11
18	1.3955e-11
19	1.73221e-11
20	2.02783e-11
21	2.13523e-11
22	1.88677e-11
23	5.39059e-12
24	-1.04688e-11
25	-1.27816e-11
26	-1.21243e-11
27	-1.1294e-11
28	-1.08396e-11
29	-1.0802e-11
30	-1.08958e-11
31	-1.09189e-11
32	-1.07908e-11
33	-1.04822e-11
34	-9.99027e-12
35	-9.27526e-12
36	-8.29014e-12
37	-6.92886e-12
38	-5.00209e-12
39	-2.22268e-12
40	1.50003e-12
41	3.03877e-12
42	-8.56995e-12
43	-2.08876e-11
44	-2.31769e-11
45	-2.26672e-11
46	-2.18436e-11
47	-2.11439e-11
48	-2.06319e-11
49	-2.02861e-11
50	-2.00905e-11
51	-2.00194e-11
52	-2.0061e-11
53	-2.02086e-11
54	-2.04701e-11
55	-2.08449e-11
56	-2.13198e-11
57	-2.19102e-11
58	-2.26299e-11
59	-2.34914e-11
60	-2.45091e-11
61	-2.56783e-11
62	-2.7035e-11
63	-2.8638e-11
64	-3.05806e-11
65	-3.29308e-11
66	-3.56836e-11
67	-3.90833e-11
68	-4.42983e-11
69	-5.11389e-11
70	-5.53397e-11
71	-4.49481e-11
72	-5.20356e-11
73	-5.61787e-11
74	-5.21959e-11
75	-3.12124e-11
76	-5.03675e-13
77	-1.35002e-12
78	-7.20637e-12
79	-1.28144e-11
80	-1.72166e-11
81	-2.05276e-11
82	-2.30253e-11
83	-2.493e-11
84	-2.64233e-11
85	-2.76326e-11
86	-2.86298e-11
87	-2.94783e-11
88	-3.02336e-11
89	-3.09248e-11
90	-3.15613e-11
91	-3.21662e-11
92	-3.2759e-11
93	-3.33355e-11
94	-3.39189e-11
95	-3.45134e-11
96	-3.51145e-11
97	-3.57359e-11
98	-3.63835e-11
99	-3.70723e-11
100	-3.77823e-11

## Sheet: Fig. 2g
x (nm)	R (arb. u.)
-100	1.37e-11
-99	1.72e-11
-98	2.04e-11
-97	2.25e-11
-96	2.35e-11
-95	2.35e-11
-94	2.28e-11
-93	2.18e-11
-92	2.05e-11
-91	1.91e-11
-90	1.75e-11
-89	1.59e-11
-88	1.42e-11
-87	1.24e-11
-86	1.05e-11
-85	8.51e-12
-84	6.34e-12
-83	3.99e-12
-82	1.45e-12
-81	-1.28e-12
-80	-4.19e-12
-79	-7.25e-12
-78	-1.05e-11
-77	-1.42e-11
-76	-1.86e-11
-75	-1.32e-11
-74	1.05e-11
-73	1.28e-10
-72	9.92e-11
-71	7.95e-11
-70	5.79e-11
-69	4.41e-11
-68	3.89e-11
-67	3.58e-11
-66	3.37e-11
-65	3.25e-11
-64	3.18e-11
-63	3.14e-11
-62	3.12e-11
-61	3.09e-11
-60	3.07e-11
-59	3.04e-11
-58	3.02e-11
-57	3e-11
-56	2.98e-11
-55	2.98e-11
-54	2.97e-11
-53	2.97e-11
-52	2.99e-11
-51	3.01e-11
-50	3.05e-11
-49	3.09e-11
-48	3.15e-11
-47	3.24e-11
-46	3.34e-11
-45	3.47e-11
-44	3.63e-11
-43	3.84e-11
-42	4.09e-11
-41	4.41e-11
-40	4.77e-11
-39	5.04e-11
-38	4.67e-11
-37	2.67e-11
-36	4.96e-12
-35	-4.38e-12
-34	-5.75e-12
-33	-4.2e-12
-32	-2.02e-12
-31	-2.87e-14
-30	1.49e-12
-29	2.64e-12
-28	3.82e-12
-27	5.7e-12
-26	7.87e-12
-25	6.91e-12
-24	2.42e-12
-23	2.02e-12
-22	1.98e-11
-21	-9.57e-11
-20	-1.09e-10
-19	4.08e-12
-18	-4.87e-11
-17	-2.42e-13
-16	-5.09e-12
-15	9.55e-12
-14	1.69e-11
-13	2.6e-11
-12	3.51e-11
-11	4.46e-11
-10	5.45e-11
-9	6.49e-11
-8	7.47e-11
-7	8.07e-11
-6	5.89e-11
-5	3.93e-11
-4	-4.07e-10
-3	-3.26e-10
-2	-1.66e-10
-1	5.07e-12
-1.34e-13	4.08e-11
1	-4.6e-11
2	-8.86e-11
3	-9.34e-11
4	-8.23e-11
5	-6.64e-11
6	-5.06e-11
7	-3.68e-11
8	-2.54e-11
9	-1.58e-11
10	-7.24e-12
11	9.89e-13
12	9.58e-12
13	1.93e-11
14	3.04e-11
15	4.34e-11
16	6.28e-11
17	8.38e-11
18	1.15e-10
19	1.77e-11
20	6.13e-11
21	1.35e-10
22	7.36e-11
23	1.01e-10
24	8.29e-11
25	8.35e-11
26	7.64e-11
27	7.17e-11
28	6.61e-11
29	6.06e-11
30	5.53e-11
31	5e-11
32	4.47e-11
33	3.98e-11
34	3.49e-11
35	3.04e-11
36	2.61e-11
37	2.2e-11
38	1.82e-11
39	1.47e-11
40	1.15e-11
41	8.56e-12
42	5.9e-12
43	3.52e-12
44	1.41e-12
45	-4.28e-13
46	-1.98e-12
47	-3.21e-12
48	-4.07e-12
49	-4.45e-12
50	-4.23e-12
51	-3.22e-12
52	-1.48e-12
53	9.22e-14
54	-1.52e-12
55	-9.65e-12
56	-2.17e-11
57	-3.21e-11
58	-3.94e-11
59	-4.44e-11
60	-4.83e-11
61	-5.11e-11
62	-5.33e-11
63	-5.53e-11
64	-5.67e-11
65	-5.8e-11
66	-5.96e-11
67	-6.44e-11
68	-6.7e-11
69	-7.94e-11
70	-9.61e-11
71	-8.64e-11
72	-1.9e-10
73	-1.06e-10
74	-1.14e-11
75	1.56e-11
76	4.07e-11
77	4.26e-11
78	3.6e-11
79	2.7e-11
80	1.79e-11
81	9.55e-12
82	2.46e-12
83	-3.39e-12
84	-8.12e-12
85	-1.19e-11
86	-1.5e-11
87	-1.74e-11
88	-1.94e-11
89	-2.1e-11
90	-2.23e-11
91	-2.35e-11
92	-2.45e-11
93	-2.53e-11
94	-2.61e-11
95	-2.68e-11
96	-2.75e-11
97	-2.81e-11
98	-2.87e-11
99	-2.92e-11
100	-2.98e-11

## Sheet: Fig. 3e
Wavelength (nm)	PL intensity (counts)
	D-handed RO		D-handed LO		NW RO		NW LO
	Raw Data	Fitted Data	Raw Data	Fitted Data	Raw Data	Fitted Data	Raw Data	Fitted Data
366.34	-7	1.87205	77	3.99476	2	2.5979	28	1.20997
366.766	-22	1.87205	-2	3.99476	-6	2.5979	-2	1.20997
367.192	11	1.87205	31	3.99476	8	2.5979	6	1.20997
367.618	-10	1.87205	7	3.99476	-13	2.5979	10	1.20997
368.045	-3	1.87205	-4	3.99476	-39	2.5979	-28	1.20997
368.471	25	1.87205	0	3.99476	11	2.5979	-8	1.20997
368.897	-16	1.87205	-17	3.99476	-21	2.5979	12	1.20997
369.323	-10	1.87205	-1	3.99476	4	2.5979	-10	1.20997
369.75	-5	1.87205	6	3.99476	31	2.5979	-20	1.20997
370.176	-29	1.87205	3	3.99476	-22	2.5979	14	1.20997
370.602	4	1.87205	1	3.99476	-3	2.5979	20	1.20997
371.028	43	1.87205	17	3.99476	-8	2.5979	-14	1.20997
371.454	-51	1.87205	2	3.99476	6	2.5979	26	1.20997
371.88	0	1.87205	11	3.99476	2	2.5979	-14	1.20997
372.307	2	1.87205	-27	3.99476	16	2.5979	12	1.20997
372.733	16	1.87205	-25	3.99476	-24	2.5979	33	1.20997
373.159	16	1.87205	-3	3.99476	53	2.5979	-7	1.20997
373.585	-27	1.87205	3	3.99476	-5	2.5979	-9	1.20997
374.011	-22	1.87205	-32	3.99476	-28	2.5979	15	1.20997
374.437	-12	1.87205	-34	3.99476	22	2.5979	-31	1.20997
374.863	35	1.87205	29	3.99476	-19	2.5979	0	1.20997
375.29	-30	1.87205	58	3.99476	-13	2.5979	7	1.20997
375.716	-3	1.87205	10	3.99476	26	2.5979	3	1.20997
376.142	-2	1.87205	11	3.99476	-48	2.5979	-10	1.20997
376.568	20	1.87205	6	3.99476	-29	2.5979	-25	1.20997
376.994	-16	1.87205	-1	3.99476	-6	2.5979	4	1.20997
377.42	7	1.87205	-2	3.99476	-46	2.5979	36	1.20997
377.846	0	1.87205	-2	3.99476	-14	2.5979	-16	1.20997
378.272	29	1.87205	9	3.99476	14	2.5979	-3	1.20997
378.698	-13	1.87205	-26	3.99476	15	2.5979	3	1.20997
379.124	2	1.87205	27	3.99476	-2	2.5979	-32	1.20997
379.551	-21	1.87205	10	3.99476	27	2.5979	-9	1.20997
379.977	-13	1.87205	2	3.99476	-35	2.5979	6	1.20997
380.403	-5	1.87205	31	3.99476	-4	2.5979	-12	1.20997
380.829	-4	1.87205	-16	3.99476	31	2.5979	11	1.20997
381.255	-25	1.87205	12	3.99476	-4	2.5979	27	1.20997
381.681	14	1.87205	7	3.99476	14	2.5979	2	1.20997
382.107	-13	1.87205	4	3.99476	-6	2.5979	27	1.20997
382.533	-11	1.87205	18	3.99476	3	2.5979	-4	1.20997
382.959	-14	1.87205	-21	3.99476	8	2.5979	15	1.20997
383.385	-25	1.87205	-28	3.99476	-23	2.5979	20	1.20997
383.811	-19	1.87205	-13	3.99476	-1	2.5979	15	1.20997
384.237	4	1.87205	-46	3.99476	31	2.5979	14	1.20997
384.663	12	1.87205	-21	3.99476	-13	2.5979	7	1.20997
385.089	24	1.87205	-28	3.99476	2	2.5979	-16	1.20997
385.515	12	1.87205	19	3.99476	18	2.5979	-6	1.20997
385.941	-22	1.87205	49	3.99476	-1	2.5979	-11	1.20997
386.367	0	1.87205	-41	3.99476	-25	2.5979	-34	1.20997
386.793	-32	1.87205	-5	3.99476	26	2.5979	19	1.20997
387.219	-28	1.87205	-1	3.99476	-47	2.5979	18	1.20997
387.645	8	1.87205	-11	3.99476	21	2.5979	-11	1.20997
388.071	0	1.87205	19	3.99476	4	2.5979	-9	1.20997
388.497	-44	1.87205	14	3.99476	-14	2.5979	-35	1.20997
388.923	5	1.87205	24	3.99476	33	2.5979	-11	1.20997
389.349	-28	1.87205	3	3.99476	-18	2.5979	-19	1.20997
389.775	-10	1.87205	31	3.99476	-3	2.5979	-16	1.20997
390.2	34	1.87205	-13	3.99476	4	2.5979	8	1.20997
390.626	9	1.87205	11	3.99476	-9	2.5979	2	1.20997
391.052	-7	1.87205	9	3.99476	-14	2.5979	9	1.20997
391.478	18	1.87205	17	3.99476	31	2.5979	6	1.20997
391.904	-20	1.87205	0	3.99476	-1	2.5979	9	1.20997
392.33	-11	1.87205	4	3.99476	-14	2.5979	1	1.20997
392.756	23	1.87205	30	3.99476	-3	2.5979	22	1.20997
393.182	-28	1.87205	1	3.99476	-25	2.5979	3	1.20997
393.608	-19	1.87205	-6	3.99476	-5	2.5979	39	1.20997
394.034	2	1.87205	-3	3.99476	10	2.5979	-26	1.20997
394.459	-4	1.87205	0	3.99476	-20	2.5979	-15	1.20997
394.885	4	1.87205	-14	3.99476	6	2.5979	-8	1.20997
395.311	14	1.87205	-22	3.99476	-2	2.5979	-8	1.20997
395.737	-12	1.87205	-1	3.99476	22	2.5979	2	1.20997
396.163	-8	1.87205	3	3.99476	5	2.5979	-24	1.20997
396.589	-4	1.87205	-10	3.99476	7	2.5979	-8	1.20997
397.015	-27	1.87205	9	3.99476	-13	2.5979	4	1.20997
397.44	-7	1.87205	35	3.99476	32	2.5979	8	1.20997
397.866	13	1.87205	12	3.99476	-1	2.5979	-9	1.20997
398.292	-7	1.87205	-15	3.99476	-31	2.5979	-5	1.20997
398.718	18	1.87205	34	3.99476	32	2.5979	-16	1.20997
399.144	24	1.87205	57	3.99476	-7	2.5979	-2	1.20997
399.569	0	1.87205	-2	3.99476	-14	2.5979	-31	1.20997
399.995	-10	1.87205	2	3.99476	21	2.5979	-13	1.20997
400.421	-32	1.87205	-32	3.99476	33	2.5979	11	1.20997
400.847	-22	1.87205	1	3.99476	29	2.5979	11	1.20997
401.273	21	1.87205	4	3.99476	-2	2.5979	24	1.20997
401.698	22	1.87205	-10	3.99476	10	2.5979	-16	1.20997
402.124	-25	1.87205	9	3.99476	14	2.5979	-20	1.20997
402.55	-24	1.87205	-38	3.99476	9	2.5979	1	1.20997
402.976	10	1.87205	-21	3.99476	10	2.5979	-9	1.20997
403.401	24	1.87205	27	3.99476	10	2.5979	-24	1.20997
403.827	-32	1.87205	-34	3.99476	-2	2.5979	10	1.20997
404.253	1	1.87205	-18	3.99476	13	2.5979	-7	1.20997
404.679	4	1.87205	-23	3.99476	-1	2.5979	16	1.20997
405.104	-4	1.87205	17	3.99476	4	2.5979	6	1.20997
405.53	17	1.87205	12	3.99476	-30	2.5979	-12	1.20997
405.956	-27	1.87205	12	3.99476	16	2.5979	-11	1.20997
406.382	18	1.87205	-1	3.99476	-1	2.5979	-4	1.20997
406.807	-24	1.87205	-28	3.99476	-8	2.5979	4	1.20997
407.233	19	1.87205	-38	3.99476	-1	2.5979	3	1.20997
407.659	10	1.87205	-14	3.99476	-29	2.5979	-2	1.20997
408.084	-5	1.87205	-2	3.99476	-31	2.5979	-14	1.20997
408.51	-23	1.87205	-3	3.99476	8	2.5979	-6	1.20997
408.936	-42	1.87205	-6	3.99476	-4	2.5979	-2	1.20997
409.361	11	1.87205	-19	3.99476	-11	2.5979	-30	1.20997
409.787	-25	1.87205	10	3.99476	-2	2.5979	-9	1.20997
410.213	-10	1.87205	10	3.99476	-34	2.5979	17	1.20997
410.638	10	1.87205	-29	3.99476	-16	2.5979	-11	1.20997
411.064	6	1.87205	4	3.99476	5	2.5979	-21	1.20997
411.49	8	1.87205	11	3.99476	-26	2.5979	-1	1.20997
411.915	10	1.87205	-63	3.99476	20	2.5979	0	1.20997
412.341	-10	1.87205	24	3.99476	-5	2.5979	-18	1.20997
412.766	22	1.87205	4	3.99476	-7	2.5979	4	1.20997
413.192	34	1.87205	-3	3.99476	12	2.5979	5	1.20997
413.618	29	1.87205	4	3.99476	-28	2.5979	-4	1.20997
414.043	29	1.87205	5	3.99476	-9	2.5979	-7	1.20997
414.469	-13	1.87205	11	3.99476	14	2.5979	-23	1.20997
414.894	-7	1.87205	31	3.99476	-17	2.5979	1	1.20997
415.32	27	1.87205	-28	3.99476	1	2.5979	-9	1.20997
415.746	3	1.87205	-14	3.99476	16	2.5979	0	1.20997
416.171	9	1.87205	-16	3.99476	-4	2.5979	36	1.20997
416.597	6	1.87205	-11	3.99476	16	2.5979	18	1.20997
417.022	-11	1.87205	-21	3.99476	-18	2.5979	12	1.20997
417.448	-10	1.87205	13	3.99476	5	2.5979	-12	1.20997
417.873	11	1.87205	43	3.99476	15	2.5979	9	1.20997
418.299	-12	1.87205	16	3.99476	-11	2.5979	-5	1.20997
418.724	-3	1.87205	-34	3.99476	-40	2.5979	-22	1.20997
419.15	2	1.87205	-27	3.99476	25	2.5979	1	1.20997
419.575	-7	1.87205	15	3.99476	-22	2.5979	24	1.20997
420.001	-8	1.87205	5	3.99476	0	2.5979	-32	1.20997
420.427	3	1.87205	-20	3.99476	-9	2.5979	28	1.20997
420.852	-7	1.87205	13	3.99476	-16	2.5979	-11	1.20997
421.278	23	1.87205	23	3.99476	11	2.5979	13	1.20997
421.703	-4	1.87205	40	3.99476	44	2.5979	-6	1.20997
422.128	-4	1.87205	14	3.99476	-8	2.5979	-1	1.20997
422.554	-55	1.87205	21	3.99476	1	2.5979	-30	1.20997
422.979	-20	1.87205	8	3.99476	-6	2.5979	-9	1.20997
423.405	-5	1.87205	4	3.99476	-44	2.5979	31	1.20997
423.83	41	1.87205	12	3.99476	-2	2.5979	15	1.20997
424.256	16	1.87205	1	3.99476	22	2.5979	-8	1.20997
424.681	-11	1.87205	-12	3.99476	-13	2.5979	-14	1.20997
425.107	10	1.87205	-2	3.99476	16	2.5979	-5	1.20997
425.532	-27	1.87205	-12	3.99476	28	2.5979	-12	1.20997
425.958	-14	1.87205	4	3.99476	-8	2.5979	-3	1.20997
426.383	-44	1.87205	-24	3.99476	42	2.5979	0	1.20997
426.808	19	1.87205	-31	3.99476	6	2.5979	-19	1.20997
427.234	18	1.87205	23	3.99476	-19	2.5979	-6	1.20997
427.659	4	1.87205	2	3.99476	-2	2.5979	23	1.20997
428.085	15	1.87205	23	3.99476	8	2.5979	-8	1.20997
428.51	15	1.87205	-4	3.99476	-4	2.5979	-20	1.20997
428.935	18	1.87205	-15	3.99476	22	2.5979	-36	1.20997
429.361	16	1.87205	29	3.99476	16	2.5979	4	1.20997
429.786	-22	1.87205	9	3.99476	28	2.5979	-37	1.20997
430.212	29	1.87205	-49	3.99476	15	2.5979	-26	1.20997
430.637	-35	1.87205	-1	3.99476	-13	2.5979	-25	1.20997
431.062	3	1.87205	24	3.99476	11	2.5979	-17	1.20997
431.488	-18	1.87205	15	3.99476	9	2.5979	-12	1.20997
431.913	41	1.87205	5	3.99476	-8	2.5979	-14	1.20997
432.338	22	1.87205	22	3.99476	-9	2.5979	9	1.20997
432.764	22	1.87205	-11	3.99476	26	2.5979	29	1.20997
433.189	-13	1.87205	-18	3.99476	-22	2.5979	-12	1.20997
433.614	8	1.87205	-12	3.99476	23	2.5979	22	1.20997
434.04	19	1.87205	-3	3.99476	-3	2.5979	-1	1.20997
434.465	15	1.87205	40	3.99476	29	2.5979	-9	1.20997
434.89	-10	1.87205	12	3.99476	8	2.5979	-2	1.20997
435.315	0	1.87205	6	3.99476	2	2.5979	9	1.20997
435.741	20	1.87205	24	3.99476	-10	2.5979	-11	1.20997
436.166	2	1.87205	8	3.99476	-8	2.5979	0	1.20997
436.591	33	1.87205	45	3.99476	6	2.5979	12	1.20997
437.017	20	1.87205	13	3.99476	3	2.5979	-1	1.20997
437.442	5	1.87205	-4	3.99476	-16	2.5979	5	1.20997
437.867	-8	1.87205	45	3.99476	-35	2.5979	14	1.20997
438.292	19	1.87205	-23	3.99476	0	2.5979	-20	1.20997
438.718	-13	1.87205	10	3.99476	30	2.5979	15	1.20997
439.143	29	1.87205	-26	3.99476	-18	2.5979	-14	1.20997
439.568	4	1.87205	-20	3.99476	6	2.5979	3	1.20997
439.993	-40	1.87205	25	3.99476	8	2.5979	14	1.20997
440.418	14	1.87205	14	3.99476	-15	2.5979	0	1.20997
440.844	10	1.87205	-18	3.99476	22	2.5979	3	1.20997
441.269	-15	1.87205	-32	3.99476	-4	2.5979	-22	1.20997
441.694	24	1.87205	17	3.99476	-13	2.5979	-6	1.20997
442.119	-6	1.87205	20	3.99476	16	2.5979	12	1.20997
442.544	10	1.87205	-7	3.99476	-16	2.5979	-17	1.20997
442.97	26	1.87205	5	3.99476	9	2.5979	6	1.20997
443.395	-31	1.87205	-4	3.99476	25	2.5979	-11	1.20997
443.82	0	1.87205	-7	3.99476	9	2.5979	3	1.20997
444.245	7	1.87205	-28	3.99476	0	2.5979	-4	1.20997
444.67	-15	1.87205	9	3.99476	5	2.5979	-9	1.20997
445.095	-1	1.87205	-12	3.99476	-9	2.5979	30	1.20997
445.521	-2	1.87205	-22	3.99476	-5	2.5979	-8	1.20997
445.946	-48	1.87205	3	3.99476	4	2.5979	25	1.20997
446.371	-32	1.87205	-27	3.99476	-28	2.5979	0	1.20997
446.796	17	1.87205	-4	3.99476	-7	2.5979	22	1.20997
447.221	2	1.87205	-18	3.99476	7	2.5979	31	1.20997
447.646	12	1.87205	-10	3.99476	-28	2.5979	-17	1.20997
448.071	14	1.87205	-16	3.99476	-13	2.5979	-44	1.20997
448.496	2	1.87205	22	3.99476	4	2.5979	2	1.20997
448.921	11	1.87205	-15	3.99476	-15	2.5979	21	1.20997
449.346	25	1.87205	-25	3.99476	23	2.5979	13	1.20997
449.772	0	1.87205	8	3.99476	-3	2.5979	-15	1.20997
450.197	17	1.87205	6	3.99476	-10	2.5979	33	1.20997
450.622	18	1.87205	-24	3.99476	4	2.5979	5	1.20997
451.047	31	1.87205	-22	3.99476	-8	2.5979	16	1.20997
451.472	4	1.87205	2	3.99476	-26	2.5979	-14	1.20997
451.897	-13	1.87205	50	3.99476	35	2.5979	21	1.20997
452.322	4	1.87205	-19	3.99476	-1	2.5979	37	1.20997
452.747	-15	1.87205	-8	3.99476	15	2.5979	18	1.20997
453.172	-25	1.87205	35	3.99476	4	2.5979	9	1.20997
453.597	27	1.87205	13	3.99476	-35	2.5979	-30	1.20997
454.022	22	1.87205	15	3.99476	0	2.5979	-13	1.20997
454.447	-14	1.87205	-9	3.99476	2	2.5979	20	1.20997
454.872	26	1.87205	24	3.99476	-37	2.5979	-21	1.20997
455.297	12	1.87205	-12	3.99476	3	2.5979	12	1.20997
455.722	31	1.87205	-5	3.99476	-22	2.5979	10	1.20997
456.147	24	1.87205	7	3.99476	-4	2.5979	22	1.20997
456.572	-20	1.87205	-1	3.99476	30	2.5979	-10	1.20997
456.997	-2	1.87205	-24	3.99476	17	2.5979	-1	1.20997
457.422	-18	1.87205	16	3.99476	-14	2.5979	8	1.20997
457.847	-5	1.87205	0	3.99476	15	2.5979	-5	1.20997
458.272	15	1.87205	7	3.99476	10	2.5979	-1	1.20997
458.697	4	1.87205	-6	3.99476	1	2.5979	-13	1.20997
459.121	8	1.87205	31	3.99476	11	2.5979	3	1.20997
459.546	-5	1.87205	-6	3.99476	-5	2.5979	-1	1.20997
459.971	4	1.87205	10	3.99476	16	2.5979	15	1.20997
460.396	-36	1.87205	22	3.99476	19	2.5979	-13	1.20997
460.821	32	1.87205	-15	3.99476	-16	2.5979	4	1.20997
461.246	-27	1.87205	-18	3.99476	6	2.5979	8	1.20997
461.671	1	1.87205	-19	3.99476	18	2.5979	-6	1.20997
462.096	20	1.87205	-29	3.99476	-8	2.5979	-2	1.20997
462.521	23	1.87205	8	3.99476	24	2.5979	30	1.20997
462.946	-14	1.87205	22	3.99476	12	2.5979	10	1.20997
463.37	-13	1.87205	-14	3.99476	-21	2.5979	-24	1.20997
463.795	-19	1.87205	-26	3.99476	-18	2.5979	-22	1.20997
464.22	-9	1.87205	21	3.99476	-5	2.5979	-9	1.20997
464.645	20	1.87205	24	3.99476	-1	2.5979	4	1.20997
465.07	2	1.87205	-3	3.99476	27	2.5979	-24	1.20997
465.495	-52	1.87205	10	3.99476	-8	2.5979	-41	1.20997
465.919	41	1.87205	35	3.99476	-9	2.5979	-9	1.20997
466.344	29	1.87205	17	3.99476	15	2.5979	18	1.20997
466.769	-37	1.87205	-22	3.99476	0	2.5979	8	1.20997
467.194	-1	1.87205	34	3.99476	-7	2.5979	-4	1.20997
467.619	36	1.87205	9	3.99476	9	2.5979	5	1.20997
468.043	-1	1.87205	42	3.99476	-2	2.5979	-12	1.20997
468.468	5	1.87205	-44	3.99476	-27	2.5979	0	1.20997
468.893	-7	1.87205	10	3.99476	23	2.5979	-5	1.20997
469.318	14	1.87205	16	3.99476	-31	2.5979	-10	1.20997
469.743	0	1.87205	11	3.99476	9	2.5979	3	1.20997
470.167	-16	1.87205	-20	3.99476	-19	2.5979	15	1.20997
470.592	-1	1.87205	9	3.99476	-4	2.5979	18	1.20997
471.017	19	1.87205	-7	3.99476	19	2.5979	10	1.20997
471.441	-17	1.87205	-26	3.99476	-4	2.5979	-9	1.20997
471.866	34	1.87205	5	3.99476	-10	2.5979	-5	1.20997
472.291	-11	1.87205	-16	3.99476	39	2.5979	-20	1.20997
472.716	-3	1.87205	-13	3.99476	16	2.5979	2	1.20997
473.14	28	1.87205	9	3.99476	-3	2.5979	0	1.20997
473.565	-20	1.87205	14	3.99476	31	2.5979	-14	1.20997
473.99	36	1.87205	-20	3.99476	-4	2.5979	-9	1.20997
474.414	2	1.87205	15	3.99476	5	2.5979	-1	1.20997
474.839	-22	1.87205	14	3.99476	22	2.5979	-16	1.20997
475.264	62	1.87205	-5	3.99476	2	2.5979	-6	1.20997
475.688	-19	1.87205	12	3.99476	37	2.5979	-15	1.20997
476.113	19	1.87205	5	3.99476	0	2.5979	-4	1.20997
476.538	0	1.87205	34	3.99476	-33	2.5979	2	1.20997
476.962	-34	1.87205	33	3.99476	25	2.5979	-1	1.20997
477.387	-11	1.87205	-4	3.99476	11	2.5979	-12	1.20997
477.812	14	1.87205	8	3.99476	-7	2.5979	20	1.20997
478.236	-29	1.87205	-11	3.99476	-26	2.5979	7	1.20997
478.661	5	1.87205	4	3.99476	-20	2.5979	10	1.20997
479.086	27	1.87205	1	3.99476	-20	2.5979	13	1.20997
479.51	-24	1.87205	6	3.99476	8	2.5979	-28	1.20997
479.935	-3	1.87205	-4	3.99476	-1	2.5979	6	1.20997
480.359	-31	1.87205	13	3.99476	-31	2.5979	11	1.20997
480.784	-49	1.87205	1	3.99476	36	2.5979	-24	1.20997
481.208	31	1.87205	-20	3.99476	-26	2.5979	11	1.20997
481.633	-29	1.87205	-13	3.99476	-5	2.5979	-6	1.20997
482.058	27	1.87205	38	3.99476	0	2.5979	-4	1.20997
482.482	10	1.87205	16	3.99476	-22	2.5979	-13	1.20997
482.907	-35	1.87205	-3	3.99476	1	2.5979	6	1.20997
483.331	18	1.87205	10	3.99476	46	2.5979	7	1.20997
483.756	-12	1.87205	-23	3.99476	-47	2.5979	0	1.20997
484.18	-8	1.87205	-7	3.99476	22	2.5979	6	1.20997
484.605	-26	1.87205	9	3.99476	11	2.5979	3	1.20997
485.029	6	1.87205	3	3.99476	-27	2.5979	-26	1.20997
485.454	10	1.87205	-17	3.99476	1	2.5979	-2	1.20997
485.878	1	1.87205	-3	3.99476	-7	2.5979	-9	1.20997
486.303	-13	1.87205	19	3.99476	-2	2.5979	7	1.20997
486.727	31	1.87205	23	3.99476	17	2.5979	-19	1.20997
487.152	-2	1.87205	5	3.99476	-26	2.5979	-2	1.20997
487.576	12	1.87205	-20	3.99476	-10	2.5979	-11	1.20997
488.001	-11	1.87205	49	3.99476	13	2.5979	-18	1.20997
488.425	6	1.87205	-8	3.99476	-19	2.5979	-25	1.20997
488.85	-39	1.87205	25	3.99476	2	2.5979	33	1.20997
489.274	2	1.87205	-3	3.99476	37	2.5979	13	1.20997
489.699	7	1.87205	41	3.99476	-39	2.5979	20	1.20997
490.123	11	1.87205	15	3.99476	-17	2.5979	21	1.20997
490.547	-16	1.87205	-11	3.99476	14	2.5979	24	1.20997
490.972	6	1.87205	22	3.99476	-14	2.5979	-7	1.20997
491.396	-15	1.87205	1	3.99476	-18	2.5979	18	1.20997
491.821	0	1.87205	9	3.99476	-11	2.5979	34	1.20997
492.245	-18	1.87205	12	3.99476	-24	2.5979	21	1.20997
492.669	17	1.87205	17	3.99476	10	2.5979	-6	1.20997
493.094	12	1.87205	26	3.99476	20	2.5979	19	1.20997
493.518	3	1.87205	-7	3.99476	3	2.5979	5	1.20997
493.942	26	1.87205	21	3.99476	9	2.5979	7	1.20997
494.367	28	1.87205	16	3.99476	8	2.5979	44	1.20997
494.791	-5	1.87205	-9	3.99476	20	2.5979	-16	1.20997
495.216	-31	1.87205	-9	3.99476	23	2.5979	23	1.20997
495.64	31	1.87205	3	3.99476	4	2.5979	6	1.20997
496.064	6	1.87205	-16	3.99476	-39	2.5979	8	1.20997
496.489	0	1.87205	7	3.99476	5	2.5979	28	1.20997
496.913	17	1.87205	-7	3.99476	-24	2.5979	-28	1.20997
497.337	-7	1.87205	-3	3.99476	14	2.5979	2	1.20997
497.761	-9	1.87205	27	3.99476	-8	2.5979	33	1.20997
498.186	-11	1.87205	12	3.99476	-40	2.5979	-39	1.20997
498.61	-15	1.87205	1	3.99476	7	2.5979	-21	1.20997
499.034	20	1.87205	-22	3.99476	7	2.5979	-12	1.20997
499.459	-30	1.87205	-21	3.99476	-21	2.5979	-21	1.20997
499.883	-21	1.87205	36	3.99476	13	2.5979	-1	1.20997
500.307	15	1.87205	22	3.99476	14	2.5979	-26	1.20997
500.731	13	1.87205	-32	3.99476	-9	2.5979	18	1.20997
501.156	-6	1.87205	-5	3.99476	22	2.5979	2	1.20997
501.58	13	1.87205	-19	3.99476	-23	2.5979	25	1.20997
502.004	-6	1.87205	-45	3.99476	8	2.5979	-34	1.20997
502.428	43	1.87205	-13	3.99476	14	2.5979	-20	1.20997
502.852	-13	1.87205	1	3.99476	-4	2.5979	15	1.20997
503.277	-35	1.87205	4	3.99476	-6	2.5979	-30	1.20997
503.701	30	1.87205	16	3.99476	17	2.5979	-23	1.20997
504.125	-30	1.87205	16	3.99476	-4	2.5979	-25	1.20997
504.549	28	1.87205	20	3.99476	1	2.5979	28	1.20997
504.973	4	1.87205	-6	3.99476	6	2.5979	11	1.20997
505.398	-15	1.87205	26	3.99476	-16	2.5979	4	1.20997
505.822	11	1.87205	8	3.99476	11	2.5979	16	1.20997
506.246	18	1.87205	22	3.99476	19	2.5979	0	1.20997
506.67	-4	1.87205	9	3.99476	13	2.5979	-30	1.20997
507.094	-45	1.87205	0	3.99476	12	2.5979	7	1.20997
507.518	37	1.87205	30	3.99476	-2	2.5979	-8	1.20997
507.942	35	1.87205	32	3.99476	18	2.5979	22	1.20997
508.367	52	1.87205	-5	3.99476	11	2.5979	16	1.20997
508.791	-6	1.87205	-21	3.99476	18	2.5979	-23	1.20997
509.215	11	1.87205	8	3.99476	1	2.5979	-31	1.20997
509.639	-11	1.87205	7	3.99476	14	2.5979	4	1.20997
510.063	49	1.87205	10	3.99476	-6	2.5979	3	1.20997
510.487	20	1.87205	-17	3.99476	20	2.5979	10	1.20997
510.911	5	1.87205	-31	3.99476	33	2.5979	14	1.20997
511.335	37	1.87205	7	3.99476	8	2.5979	-13	1.20997
511.759	1	1.87205	38	3.99476	24	2.5979	14	1.20997
512.183	-28	1.87205	-12	3.99476	-6	2.5979	-9	1.20997
512.607	-20	1.87205	10	3.99476	-16	2.5979	-19	1.20997
513.031	16	1.87205	-10	3.99476	-16	2.5979	-2	1.20997
513.455	1	1.87205	23	3.99476	-17	2.5979	4	1.20997
513.879	2	1.87205	15	3.99476	0	2.5979	12	1.20997
514.303	-9	1.87205	7	3.99476	3	2.5979	-3	1.20997
514.728	-37	1.87205	14	3.99476	3	2.5979	-4	1.20997
515.152	-33	1.87205	29	3.99476	-18	2.5979	-9	1.20997
515.576	-27	1.87205	-15	3.99476	9	2.5979	15	1.20997
516	-6	1.87205	-25	3.99476	-1	2.5979	4	1.20997
516.423	11	1.87205	-3	3.99476	-11	2.5979	7	1.20997
516.847	16	1.87205	5	3.99476	32	2.5979	-32	1.20997
517.271	37	1.87205	-27	3.99476	-15	2.5979	10	1.20997
517.695	7	1.87205	17	3.99476	-10	2.5979	-22	1.20997
518.119	-20	1.87205	8	3.99476	20	2.5979	-19	1.20997
518.543	-10	1.87205	12	3.99476	0	2.5979	-24	1.20997
518.967	-3	1.87205	20	3.99476	15	2.5979	28	1.20997
519.391	-1	1.87205	16	3.99476	23	2.5979	20	1.20997
519.815	-11	1.87205	6	3.99476	-47	2.5979	10	1.20997
520.239	4	1.87205	-25	3.99476	26	2.5979	9	1.20997
520.663	-17	1.87205	35	3.99476	40	2.5979	-5	1.20997
521.087	-12	1.87205	-1	3.99476	-22	2.5979	-21	1.20997
521.511	12	1.87205	23	3.99476	25	2.5979	-1	1.20997
521.935	-4	1.87205	-1	3.99476	-14	2.5979	11	1.20997
522.358	14	1.87205	20	3.99476	-27	2.5979	16	1.20997
522.782	-39	1.87205	17	3.99476	19	2.5979	0	1.20997
523.206	-10	1.87205	8	3.99476	-9	2.5979	-8	1.20997
523.63	22	1.87205	-3	3.99476	12	2.5979	2	1.20997
524.054	48	1.87205	-2	3.99476	12	2.5979	31	1.20997
524.478	15	1.87205	18	3.99476	13	2.5979	11	1.20997
524.902	8	1.87205	0	3.99476	-22	2.5979	15	1.20997
525.325	7	1.87205	-11	3.99476	4	2.5979	0	1.20997
525.749	-20	1.87205	3	3.99476	-21	2.5979	-7	1.20997
526.173	-1	1.87205	-32	3.99476	21	2.5979	-19	1.20997
526.597	-7	1.87205	-10	3.99476	2	2.5979	22	1.20997
527.021	2	1.87205	19	3.99476	-31	2.5979	10	1.20997
527.444	8	1.87205	5	3.99476	24	2.5979	18	1.20997
527.868	18	1.87205	-2	3.99476	21	2.5979	-22	1.20997
528.292	-32	1.87205	23	3.99476	-11	2.5979	-26	1.20997
528.716	17	1.87205	-10	3.99476	17	2.5979	17	1.20997
529.139	20	1.87205	-31	3.99476	10	2.5979	42	1.20997
529.563	-10	1.87205	-10	3.99476	-1	2.5979	1	1.20997
529.987	6	1.87205	-18	3.99476	10	2.5979	-1	1.20997
530.411	-3	1.87205	-13	3.99476	5	2.5979	-19	1.20997
530.834	11	1.87205	44	3.99476	-4	2.5979	-42	1.20997
531.258	-14	1.87205	0	3.99476	8	2.5979	5	1.20997
531.682	13	1.87205	13	3.99476	-24	2.5979	3	1.20997
532.105	14	1.87205	-1	3.99476	7	2.5979	-18	1.20997
532.529	-35	1.87205	-18	3.99476	3	2.5979	-33	1.20997
532.953	-1	1.87205	11	3.99476	-31	2.5979	-4	1.20997
533.377	8	1.87205	14	3.99476	-6	2.5979	2	1.20997
533.8	30	1.87205	-1	3.99476	48	2.5979	-3	1.20997
534.224	-17	1.87205	-8	3.99476	-16	2.5979	-19	1.20997
534.648	23	1.87205	-6	3.99476	-15	2.5979	18	1.20997
535.071	1	1.87205	-9	3.99476	17	2.5979	6	1.20997
535.495	11	1.87205	7	3.99476	3	2.5979	-8	1.20997
535.918	-5	1.87205	6	3.99476	38	2.5979	31	1.20997
536.342	-4	1.87205	-8	3.99476	4	2.5979	6	1.20997
536.766	-2	1.87205	-26	3.99476	-14	2.5979	30	1.20997
537.189	-5	1.87205	-15	3.99476	4	2.5979	-40	1.20997
537.613	3	1.87205	-45	3.99476	14	2.5979	-19	1.20997
538.036	3	1.87205	22	3.99476	5	2.5979	26	1.20997
538.46	6	1.87205	-6	3.99476	14	2.5979	-8	1.20997
538.884	-22	1.87205	2	3.99476	5	2.5979	-1	1.20997
539.307	-30	1.87205	23	3.99476	22	2.5979	-36	1.20997
539.731	-23	1.87205	4	3.99476	8	2.5979	-39	1.20997
540.154	-8	1.87205	3	3.99476	-10	2.5979	9	1.20997
540.578	7	1.87205	-17	3.99476	13	2.5979	-1	1.20997
541.001	13	1.87205	5	3.99476	5	2.5979	1	1.20997
541.425	-5	1.87205	11	3.99476	-12	2.5979	-25	1.20997
541.848	6	1.87205	32	3.99476	2	2.5979	4	1.20997
542.272	5	1.87205	16	3.99476	-13	2.5979	-9	1.20997
542.696	8	1.87205	3	3.99476	14	2.5979	5	1.20997
543.119	-13	1.87205	22	3.99476	-8	2.5979	2	1.20997
543.543	-21	1.87205	-23	3.99476	12	2.5979	3	1.20997
543.966	-22	1.87205	-4	3.99476	-34	2.5979	19	1.20997
544.389	7	1.87205	23	3.99476	-12	2.5979	-4	1.20997
544.813	16	1.87205	-17	3.99476	-11	2.5979	-3	1.20997
545.236	-15	1.87205	-7	3.99476	-7	2.5979	4	1.20997
545.66	-15	1.87205	-18	3.99476	18	2.5979	-3	1.20997
546.083	28	1.87205	37	3.99476	-12	2.5979	2	1.20997
546.507	17	1.87205	-26	3.99476	-3	2.5979	-4	1.20997
546.93	11	1.87205	10	3.99476	11	2.5979	6	1.20997
547.354	2	1.87205	-8	3.99476	-4	2.5979	-8	1.20997
547.777	-30	1.87205	21	3.99476	48	2.5979	-8	1.20997
548.2	-4	1.87205	12	3.99476	23	2.5979	34	1.20997
548.624	13	1.87205	-38	3.99476	1	2.5979	-13	1.20997
549.047	36	1.87205	22	3.99476	17	2.5979	-31	1.20997
549.471	-18	1.87205	-13	3.99476	11	2.5979	-27	1.20997
549.894	-24	1.87205	34	3.99476	-27	2.5979	-23	1.20997
550.317	-18	1.87205	-28	3.99476	37	2.5979	12	1.20997
550.741	19	1.87205	21	3.99476	5	2.5979	-20	1.20997
551.164	4	1.87205	-9	3.99476	4	2.5979	24	1.20997
551.587	8	1.87205	32	3.99476	5	2.5979	-13	1.20997
552.011	-12	1.87205	14	3.99476	-6	2.5979	-17	1.20997
552.434	-6	1.87205	43	3.99476	-1	2.5979	-13	1.20997
552.857	-25	1.87205	11	3.99476	5	2.5979	29	1.20997
553.281	-20	1.87205	-25	3.99476	-36	2.5979	43	1.20997
553.704	47	1.87205	3	3.99476	18	2.5979	3	1.20997
554.127	-1	1.87205	-32	3.99476	17	2.5979	8	1.20997
554.551	-1	1.87205	-3	3.99476	-13	2.5979	11	1.20997
554.974	11	1.87205	4	3.99476	-13	2.5979	4	1.20997
555.397	16	1.87205	-10	3.99476	27	2.5979	0	1.20997
555.82	-5	1.87205	49	3.99476	-14	2.5979	-13	1.20997
556.244	-25	1.87205	5	3.99476	-28	2.5979	6	1.20997
556.667	35	1.87205	-32	3.99476	3	2.5979	-2	1.20997
557.09	20	1.87206	10	3.99476	-12	2.5979	22	1.20997
557.513	43	1.87206	4	3.99476	18	2.5979	11	1.20997
557.937	5	1.87206	-3	3.99476	-13	2.5979	-12	1.20997
558.36	65	1.87206	-8	3.99476	-26	2.5979	-18	1.20997
558.783	-4	1.87206	15	3.99476	22	2.5979	-5	1.20997
559.206	-2	1.87206	2	3.99476	-13	2.5979	-13	1.20997
559.629	-44	1.87206	-11	3.99476	-9	2.5979	-26	1.20997
560.053	-2	1.87206	-40	3.99476	1	2.5979	-16	1.20997
560.476	-26	1.87206	43	3.99476	-7	2.5979	-7	1.20997
560.899	34	1.87206	16	3.99476	-26	2.5979	11	1.20997
561.322	-4	1.87206	-2	3.99476	22	2.5979	-5	1.20997
561.745	8	1.87206	38	3.99476	-19	2.5979	-2	1.20997
562.168	25	1.87206	30	3.99476	23	2.5979	0	1.20997
562.592	9	1.87206	-3	3.99476	-8	2.5979	-2	1.20997
563.015	28	1.87206	-15	3.99476	25	2.5979	-26	1.20997
563.438	6	1.87207	-9	3.99476	7	2.5979	8	1.20997
563.861	-2	1.87207	-10	3.99476	20	2.5979	-10	1.20997
564.284	16	1.87207	16	3.99476	-12	2.5979	-13	1.20997
564.707	-19	1.87207	-3	3.99476	9	2.5979	23	1.20997
565.13	7	1.87208	13	3.99476	19	2.5979	-1	1.20997
565.553	2	1.87208	12	3.99476	51	2.5979	7	1.20998
565.976	-34	1.87209	-9	3.99476	-8	2.5979	-14	1.20998
566.399	9	1.87209	22	3.99476	23	2.5979	-8	1.20998
566.823	19	1.8721	-1	3.99476	-3	2.5979	4	1.20998
567.246	28	1.87211	14	3.99476	22	2.5979	14	1.20999
567.669	17	1.87212	26	3.99476	33	2.5979	10	1.20999
568.092	5	1.87213	0	3.99476	16	2.5979	4	1.21
568.515	-44	1.87215	9	3.99476	27	2.5979	-11	1.21
568.938	10	1.87216	34	3.99476	14	2.5979	-13	1.21001
569.361	-36	1.87218	-2	3.99476	6	2.5979	36	1.21002
569.784	-42	1.8722	-21	3.99476	-7	2.5979	21	1.21003
570.207	9	1.87223	-2	3.99476	16	2.5979	1	1.21004
570.63	12	1.87226	-1	3.99476	21	2.5979	8	1.21005
571.053	14	1.8723	-33	3.99476	21	2.5979	14	1.21007
571.476	11	1.87234	19	3.99476	-9	2.5979	-33	1.21009
571.899	-10	1.87239	3	3.99476	3	2.5979	-8	1.21011
572.322	-14	1.87245	-1	3.99476	36	2.5979	-20	1.21014
572.745	-8	1.87252	9	3.99476	-27	2.5979	38	1.21017
573.167	-17	1.8726	-20	3.99477	25	2.5979	10	1.21021
573.59	2	1.87269	9	3.99477	-2	2.5979	-6	1.21025
574.013	16	1.8728	58	3.99477	-6	2.5979	17	1.2103
574.436	-23	1.87292	3	3.99477	13	2.5979	-16	1.21036
574.859	-17	1.87307	33	3.99478	28	2.5979	2	1.21043
575.282	-6	1.87324	3	3.99478	9	2.5979	15	1.21051
575.705	-23	1.87343	-8	3.99478	54	2.5979	-21	1.2106
576.128	22	1.87366	6	3.99479	-13	2.5979	22	1.21071
576.551	-16	1.87392	-6	3.9948	1	2.5979	9	1.21084
576.973	-31	1.87422	-1	3.9948	-5	2.5979	-21	1.21098
577.396	13	1.87456	-6	3.99481	-30	2.5979	-21	1.21115
577.819	-3	1.87496	-1	3.99482	-2	2.5979	0	1.21135
578.242	-8	1.87542	-6	3.99484	35	2.5979	-29	1.21158
578.665	-19	1.87595	13	3.99485	2	2.5979	-26	1.21185
579.088	-5	1.87656	17	3.99487	22	2.59791	1	1.21215
579.51	16	1.87726	13	3.99489	35	2.59791	-16	1.21251
579.933	-9	1.87806	27	3.99492	8	2.59791	23	1.21291
580.356	18	1.87898	33	3.99495	14	2.59791	15	1.21338
580.779	0	1.88004	-20	3.99499	37	2.59791	0	1.21392
581.202	49	1.88124	5	3.99503	-9	2.59792	22	1.21454
581.624	27	1.88262	-1	3.99509	-6	2.59792	1	1.21525
582.047	-10	1.88419	-13	3.99515	-4	2.59792	1	1.21607
582.47	-37	1.88598	-1	3.99522	6	2.59793	-13	1.21701
582.893	1	1.88803	57	3.99531	14	2.59794	-19	1.21808
583.315	-36	1.89035	18	3.99541	-2	2.59795	-18	1.2193
583.738	-2	1.89299	18	3.99553	37	2.59796	-9	1.22069
584.161	-3	1.896	4	3.99567	6	2.59797	6	1.22228
584.584	-4	1.89942	2	3.99583	-13	2.59798	13	1.2241
585.006	10	1.90328	31	3.99602	-13	2.598	3	1.22615
585.429	-10	1.90767	18	3.99625	15	2.59802	4	1.2285
585.852	-1	1.91264	1	3.99651	-2	2.59805	12	1.23116
586.274	20	1.91824	-37	3.99682	29	2.59808	-17	1.23417
586.697	-3	1.92459	-17	3.99717	-3	2.59812	23	1.23759
587.12	19	1.93175	12	3.99759	-26	2.59817	-1	1.24145
587.542	9	1.93981	-8	3.99808	11	2.59823	-26	1.24581
587.965	-10	1.94891	-22	3.99864	0	2.59829	-11	1.25074
588.388	48	1.95915	-39	3.9993	12	2.59837	-24	1.25631
588.81	1	1.97063	-1	4.00006	15	2.59847	4	1.26256
589.233	-15	1.98357	17	4.00095	-22	2.59859	10	1.26961
589.656	34	1.99808	0	4.00197	-35	2.59872	6	1.27753
590.078	-30	2.01431	27	4.00315	13	2.59889	0	1.2864
590.501	-8	2.03253	0	4.00451	8	2.59908	14	1.29638
590.923	5	2.05287	11	4.00609	6	2.59931	-2	1.30752
591.346	8	2.07566	8	4.0079	19	2.59959	35	1.32002
591.768	59	2.10105	8	4.00999	-15	2.59991	36	1.33395
592.191	1	2.12943	-33	4.01239	6	2.6003	54	1.34954
592.614	48	2.16108	22	4.01514	-47	2.60075	-10	1.36692
593.036	22	2.19623	12	4.0183	-20	2.60129	26	1.38624
593.459	19	2.23542	-18	4.02192	8	2.60191	43	1.40778
593.881	0	2.27887	42	4.02606	27	2.60265	30	1.43166
594.304	61	2.32722	14	4.0308	-20	2.60352	-9	1.45822
594.726	40	2.38072	38	4.03619	-1	2.60453	-22	1.48761
595.149	47	2.44014	39	4.04236	8	2.60572	-8	1.52023
595.571	20	2.50576	-22	4.04937	-48	2.60711	57	1.55624
595.994	9	2.57849	-7	4.05736	-8	2.60873	10	1.59611
596.416	4	2.65866	6	4.06643	-22	2.61061	15	1.64002
596.839	-10	2.74734	41	4.07673	15	2.6128	-27	1.68853
597.261	11	2.84489	7	4.0884	12	2.61534	12	1.74183
597.684	11	2.95259	3	4.10163	-11	2.61829	-23	1.8006
598.106	-4	3.07083	0	4.11657	-10	2.6217	7	1.86501
598.528	12	3.20079	-1	4.13344	9	2.62564	8	1.93568
598.951	9	3.34386	3	4.15252	-23	2.6302	13	2.01333
599.373	7	3.50046	2	4.17398	-5	2.63545	-3	2.09814
599.796	-14	3.6725	-18	4.1982	2	2.6415	-12	2.19111
600.218	30	3.86044	-3	4.22537	-41	2.64843	-3	2.29243
600.64	13	4.066	6	4.25588	-12	2.65638	-7	2.40296
601.063	19	4.29116	5	4.29019	13	2.66552	-5	2.5237
601.485	8	4.53639	18	4.32855	-2	2.67595	-4	2.65481
601.908	-11	4.80447	3	4.37159	-6	2.68788	-18	2.79771
602.33	9	5.09585	19	4.41959	5	2.70147	-15	2.95252
602.752	4	5.41296	7	4.47319	1	2.71694	0	3.12043
603.175	-5	5.75858	57	4.53311	30	2.73457	-5	3.30278
603.597	40	6.13312	-4	4.5997	7	2.75453	8	3.49964
604.019	7	6.53949	5	4.67379	14	2.77717	2	3.7124
604.442	-15	6.98106	-36	4.75633	7	2.80286	-17	3.94264
604.864	-27	7.45812	3	4.84774	2	2.83182	-10	4.19032
605.286	4	7.97417	1	4.94908	-4	2.8645	-29	4.45706
605.709	-7	8.5332	34	5.06157	1	2.90141	7	4.74467
606.131	8	9.13532	-7	5.18572	24	2.94285	-6	5.05297
606.553	17	9.78467	-3	5.32286	14	2.98939	20	5.38379
606.975	-3	10.4842	-14	5.47418	-22	3.04159	1	5.73835
607.398	-13	11.239	16	5.64136	-32	3.10019	22	6.11882
607.82	12	12.0485	22	5.82497	6	3.16556	5	6.52469
608.242	22	12.918	1	6.02683	-26	3.23855	38	6.95809
608.664	-14	13.8509	25	6.24851	-8	3.31991	-2	7.42035
609.087	24	14.8532	9	6.49225	8	3.41069	-4	7.91397
609.509	26	15.9239	-8	6.75865	1	3.51134	12	8.43795
609.931	-1	17.0691	14	7.05015	-12	3.62302	-33	8.99475
610.353	17	18.2926	54	7.3687	22	3.74674	0	9.58567
610.775	36	19.5986	1	7.71641	7	3.88359	3	10.212
611.197	2	20.9909	-14	8.09548	-15	4.03473	6	10.8751
611.62	26	22.4776	16	8.50926	11	4.2018	-10	11.5779
612.042	18	24.0556	1	8.95824	-14	4.38532	-9	12.3184
612.464	54	25.7328	4	9.44593	-9	4.58705	8	13.0992
612.886	2	27.5135	-5	9.97502	27	4.80845	-1	13.9217
613.308	23	29.402	-4	10.5483	-7	5.05104	6	14.7869
613.73	33	31.4027	-3	11.1687	35	5.31645	16	15.6958
614.153	-16	33.5251	27	11.841	22	5.60707	17	16.6517
614.575	3	35.7636	21	12.5651	-55	5.92329	-14	17.651
614.997	8	38.1275	6	13.3458	10	6.26759	19	18.6966
615.419	43	40.6209	44	14.1865	14	6.64187	24	19.7894
615.841	-2	43.2482	-31	15.0907	2	7.04808	-1	20.9297
616.263	5	46.0134	46	16.062	37	7.48823	15	22.1183
616.685	9	48.9206	-18	17.1039	4	7.96439	-9	23.3553
617.107	19	51.9737	-8	18.2203	-21	8.47867	30	24.6409
617.529	22	55.1763	7	19.415	54	9.0332	-3	25.9753
617.951	45	58.5321	2	20.6919	-6	9.63016	27	27.3584
618.373	-3	62.0444	23	22.0547	25	10.2717	-3	28.7898
618.795	56	65.7163	38	23.5075	41	10.9601	25	30.2692
619.217	69	69.5506	52	25.0542	-10	11.6975	11	31.796
619.639	32	73.55	41	26.6987	24	12.486	23	33.3693
620.061	59	77.7167	20	28.445	44	13.3278	12	34.9883
620.483	4	82.0526	-6	30.297	-19	14.2249	20	36.6517
620.905	24	86.5593	36	32.2584	11	15.1794	31	38.3581
621.327	65	91.238	58	34.3329	45	16.1932	23	40.106
621.749	45	96.0894	29	36.5243	14	17.2682	21	41.8936
622.171	48	101.114	31	38.8359	23	18.4059	61	43.7189
622.593	77	106.311	31	41.2712	12	19.608	35	45.5797
623.015	84	111.681	24	43.8332	-28	20.8759	41	47.4736
623.437	98	117.221	49	46.525	9	22.2108	57	49.3979
623.859	44	122.931	75	49.3492	11	23.6137	34	51.3498
624.281	99	128.808	90	52.3082	3	25.0854	50	53.3262
624.703	82	134.849	25	55.4042	8	26.6265	35	55.3239
625.124	116	141.037	53	58.6311	-5	28.2333	68	57.3348
625.546	112	147.395	16	62.0059	22	29.9135	29	59.3646
625.968	84	153.906	77	65.522	31	31.6631	89	61.4049
626.39	137	160.563	38	69.1801	14	33.4814	100	63.4516
626.812	115	167.362	25	72.9804	29	35.3675	94	65.5007
627.234	120	174.294	63	76.9228	30	37.3201	89	67.5479
627.656	151	181.354	53	81.0066	40	39.3375	43	69.5888
628.077	119	188.516	89	85.2202	47	41.4127	94	71.614
628.499	157	195.805	40	89.582	71	43.553	51	73.6286
628.921	206	203.196	83	94.0798	39	45.7509	79	75.6229
629.343	153	210.678	89	98.7106	24	48.003	90	77.5923
629.765	231	218.241	77	103.471	58	50.3058	108	79.5319
630.186	222	225.856	90	108.345	33	52.6495	123	81.4324
630.608	199	233.548	64	113.351	64	55.0409	106	83.2979
631.03	218	241.286	124	118.473	43	57.4695	132	85.119
631.452	227	249.057	62	123.704	68	59.9302	107	86.891
631.873	345	256.83	117	129.025	111	62.4115	146	88.6049
632.295	273	264.627	77	134.454	96	64.9191	92	90.2642
632.717	316	272.417	125	139.97	49	67.4409	145	91.8603
633.139	309	280.185	117	145.565	101	69.9702	81	93.3885
633.56	342	287.897	71	151.216	72	72.4942	38	94.8412
633.982	325	295.575	142	156.94	15	75.0175	128	96.2211
634.404	382	303.184	209	162.714	91	77.5269	126	97.5206
634.825	350	310.692	154	168.513	35	80.0089	119	98.733
635.247	379	318.118	140	174.352	34	82.4673	85	99.8606
635.669	399	325.428	177	180.207	122	84.8883	104	100.897
636.09	407	332.589	173	186.05	98	87.2585	93	101.837
636.512	399	339.619	197	191.897	108	89.5809	100	102.682
636.934	398	346.484	179	197.72	81	91.8419	106	103.427
637.355	399	353.154	171	203.493	74	94.0283	89	104.069
637.777	388	359.644	227	209.229	96	96.1425	94	104.608
638.199	447	365.923	234	214.899	101	98.1717	57	105.041
638.62	437	371.96	228	220.477	109	100.104	107	105.367
639.042	425	377.771	266	225.974	115	101.94	108	105.586
639.463	368	383.313	285	231.35	149	103.665	104	105.695
639.885	404	388.598	244	236.617	119	105.281	124	105.696
640.307	395	393.6	226	241.746	133	106.777	90	105.587
640.728	464	398.295	267	246.712	101	108.143	131	105.371
641.15	416	402.694	308	251.524	117	109.38	121	105.045
641.571	465	406.763	285	256.146	138	110.479	92	104.614
641.993	447	410.512	299	260.586	110	111.439	100	104.076
642.414	446	413.913	341	264.81	124	112.252	95	103.436
642.836	425	416.973	340	268.825	103	112.918	89	102.692
643.257	447	419.669	355	272.6	107	113.432	91	101.85
643.679	429	422.007	329	276.142	158	113.794	60	100.91
644.1	466	423.97	329	279.423	141	114	68	99.8769
644.522	439	425.562	348	282.448	78	114.051	114	98.7506
644.943	419	426.77	324	285.193	127	113.947	72	97.5395
645.365	395	427.598	292	287.663	112	113.686	94	96.2412
645.786	409	428.038	276	289.839	106	113.272	120	94.8659
646.207	382	428.093	329	291.718	120	112.706	102	93.4145
646.629	419	427.761	287	293.299	112	111.989	121	91.8875
647.05	428	427.045	257	294.57	101	111.126	85	90.2964
647.472	428	425.942	327	295.531	115	110.117	75	88.6383
647.893	414	424.461	255	296.176	84	108.971	64	86.9255
648.315	408	422.6	347	296.506	88	107.688	59	85.1546
648.736	418	420.372	289	296.517	114	106.278	63	83.3387
649.157	393	417.778	307	296.21	93	104.744	76	81.4786
649.579	406	414.819	283	295.586	106	103.089	76	79.5745
650	344	411.517	254	294.649	121	101.327	61	77.6403
650.421	412	407.873	259	293.401	84	99.4599	90	75.6762
650.843	326	403.887	260	291.841	121	97.4911	65	73.6825
651.264	404	399.589	249	289.983	59	95.4371	66	71.6732
651.685	364	394.981	308	287.829	73	93.301	68	69.6484
652.107	335	390.063	306	285.379	71	91.0851	57	67.6078
652.528	352	384.87	294	282.654	111	88.808	76	65.5655
652.949	321	379.405	212	279.655	49	86.4723	65	63.5213
653.371	362	373.666	257	276.386	68	84.0805	38	61.4744
653.792	336	367.697	245	272.87	50	81.6518	50	59.4386
654.213	332	361.497	245	269.112	48	79.1886	69	57.4131
654.634	332	355.083	273	265.123	100	76.6987	40	55.4017
655.056	345	348.453	214	260.905	78	74.1838	37	53.4032
655.477	267	341.655	266	256.491	102	71.6635	47	51.4305
655.898	325	334.688	249	251.883	102	69.1389	39	49.4822
656.319	302	327.569	230	247.096	34	66.6173	40	47.5611
656.74	296	320.314	227	242.142	86	64.1054	70	45.6703
657.162	281	312.921	215	237.025	33	61.6037	56	43.8079
657.583	282	305.442	189	231.781	20	59.1304	39	41.9851
658.004	263	297.874	173	226.414	75	56.6853	55	40.1997
658.425	249	290.233	211	220.938	54	54.2737	-3	38.4537
658.846	257	282.536	185	215.368	56	51.9009	26	36.749
659.267	190	274.796	165	209.717	49	49.5714	75	35.0869
659.689	284	267.011	190	203.986	35	47.2843	63	33.4653
660.11	275	259.233	174	198.217	17	45.0542	38	31.8928
660.531	259	251.457	223	192.41	66	42.8792	9	30.3667
660.952	255	243.696	174	186.579	26	40.7623	60	28.8877
661.373	246	235.965	173	180.736	32	38.7062	33	27.4563
661.794	224	228.276	155	174.895	53	36.7134	54	26.0732
662.215	215	220.641	156	169.067	26	34.7855	30	24.7384
662.636	207	213.072	176	163.265	31	32.9243	47	23.4521
663.057	210	205.581	156	157.501	44	31.1309	43	22.2142
663.479	190	198.16	96	151.771	50	29.4021	48	21.0219
663.9	175	190.854	134	146.114	29	27.7466	32	19.8804
664.321	172	183.656	144	140.525	40	26.1605	31	18.7863
664.742	204	176.574	175	135.014	17	24.6436	5	17.7392
665.163	158	169.615	106	129.588	24	23.1956	25	16.7383
665.584	173	162.788	130	124.257	31	21.8159	3	15.7828
666.005	184	156.099	140	119.027	20	20.5037	29	14.8719
666.426	116	149.555	124	113.906	18	19.2578	18	14.0046
666.847	166	143.16	113	108.898	18	18.0769	37	13.1799
667.268	139	136.919	93	104.011	12	16.9597	-5	12.3967
667.689	125	130.838	110	99.2471	54	15.9046	14	11.6539
668.11	145	124.919	118	94.6122	41	14.9098	23	10.9502
668.53	152	119.178	44	90.1198	15	13.9757	19	10.2861
668.951	122	113.592	76	85.7516	64	13.0958	30	9.65706
669.372	116	108.175	85	81.5208	-7	12.2704	7	9.06343
669.793	148	102.93	112	77.4293	40	11.4975	31	8.50392
670.214	130	97.8562	85	73.4782	67	10.775	48	7.97723
670.635	103	92.9548	88	69.6685	28	10.1007	14	7.48204
671.056	125	88.2254	84	66.0004	16	9.47233	-9	7.01705
671.477	144	83.6675	92	62.4736	9	8.88783	49	6.58093
671.898	113	79.28	80	59.0877	-4	8.34502	12	6.17241
672.319	134	75.0615	56	55.8415	24	7.84172	10	5.79018
672.739	108	71.0198	69	52.7409	31	7.3769	33	5.43382
673.16	103	67.1333	77	49.7694	29	6.94625	11	5.1004
673.581	84	63.4095	84	46.9325	5	6.5489	19	4.78956
674.002	81	59.8457	61	44.2276	45	6.18285	0	4.50014
674.423	80	56.4388	50	41.6523	-10	5.84618	-23	4.23097
674.844	74	53.1857	71	39.2037	-11	5.53702	6	3.98094
675.264	108	50.09	83	36.8839	-9	5.25423	7	3.74949
675.685	96	47.1334	40	34.6787	23	4.99472	-10	3.53447
676.106	119	44.3197	81	32.5904	57	4.75755	31	3.33544
676.527	70	41.6448	77	30.6153	4	4.54114	17	3.15143
676.947	68	39.1106	63	28.754	26	4.34443	-1	2.9819
677.368	121	36.7009	29	26.994	14	4.16504	2	2.82514
677.789	73	34.4177	61	25.3359	7	4.00212	27	2.68072
678.21	30	32.2566	88	23.7759	24	3.85438	22	2.54782
678.63	68	30.2181	61	22.3134	31	3.72092	7	2.42594
679.051	65	28.288	68	20.9376	2	3.59997	18	2.31376
679.472	64	26.4671	60	19.6481	33	3.4908	27	2.21089
679.892	89	24.7549	89	18.4439	57	3.39263	37	2.11688
680.313	62	23.1391	92	17.3153	-12	3.30408	5	2.03065
680.734	106	21.6194	17	16.2615	-1	3.22452	19	1.95185
681.154	56	20.195	43	15.2811	14	3.15331	17	1.88008
681.575	86	18.855	14	14.3658	-3	3.08936	16	1.81448
681.996	55	17.5987	66	13.5144	49	3.03218	25	1.75473
682.416	104	16.4248	66	12.7252	18	2.98122	3	1.7005
682.837	17	15.324	47	11.9911	5	2.93567	21	1.6511
683.258	85	14.2951	48	11.3108	41	2.89512	24	1.60627
683.678	62	13.3368	31	10.6825	35	2.85916	8	1.56571
684.099	50	12.4408	56	10.1003	-3	2.82715	32	1.52889
684.519	71	11.6079	45	9.56395	41	2.79885	-9	1.49565
684.94	89	10.8308	45	9.0681	18	2.77374	15	1.46555
685.361	16	10.1082	42	8.61139	3	2.75156	1	1.43838
685.781	54	9.43864	68	8.1922	-2	2.73203	-47	1.41395
686.202	52	8.8158	22	7.80607	10	2.71478	-5	1.39188
686.622	45	8.23979	20	7.45252	36	2.69964	-10	1.37209
687.043	46	7.70508	50	7.12764	6	2.68631	23	1.35425
687.463	79	7.21156	40	6.83088	-20	2.67465	-20	1.33828
687.884	31	6.75435	0	6.55884	4	2.66441	1	1.32393
688.304	22	6.33321	75	6.31095	38	2.65547	3	1.31111
688.725	65	5.94384	49	6.08425	-3	2.64765	-1	1.29961
689.145	54	5.5859	59	5.87817	13	2.64085	21	1.28936
689.566	68	5.25563	37	5.69015	33	2.63491	29	1.28018
689.986	34	4.95263	18	5.51964	7	2.62976	25	1.27202
690.407	55	4.6736	60	5.36444	22	2.62528	-29	1.26474
690.827	33	4.41812	22	5.22402	-7	2.6214	-28	1.25828
691.247	69	4.18386	34	5.09681	-14	2.61805	6	1.25253
691.668	48	3.96877	66	4.98144	46	2.61514	15	1.24742
692.088	43	3.77241	17	4.87742	31	2.61264	-37	1.24289
692.509	52	3.59249	55	4.7833	-16	2.61048	50	1.23888
692.929	49	3.42856	60	4.69865	36	2.60862	23	1.23533
693.349	43	3.27899	-9	4.6224	11	2.60703	23	1.2322
693.77	25	3.14233	35	4.55366	27	2.60566	10	1.22943
694.19	31	3.01819	20	4.49204	34	2.60449	23	1.22699
694.61	41	2.90525	40	4.43674	-7	2.60348	20	1.22484
695.031	20	2.80237	12	4.38706	-11	2.60263	1	1.22295
695.451	9	2.70918	8	4.34268	5	2.6019	14	1.22128
695.871	24	2.62465	-24	4.30299	-9	2.60127	7	1.21983
696.292	25	2.54788	57	4.26745	-7	2.60074	9	1.21854
696.712	34	2.47854	14	4.23582	-4	2.60029	4	1.21742
697.132	12	2.41582	1	4.20763	-29	2.59991	-16	1.21644
697.553	34	2.35903	17	4.18248	29	2.59959	-4	1.21558
697.973	8	2.30789	6	4.16016	4	2.59932	15	1.21483
698.393	45	2.26176	27	4.14035	19	2.59909	23	1.21418
698.813	13	2.22021	35	4.12277	50	2.59889	-14	1.21361
699.234	35	2.18272	7	4.10715	-22	2.59873	49	1.21311
699.654	23	2.14909	43	4.09337	10	2.59859	21	1.21268
700.074	22	2.11888	20	4.08118	-15	2.59847	10	1.21231
700.494	24	2.09177	3	4.07042	10	2.59838	7	1.21198
700.915	12	2.0674	13	4.0609	10	2.5983	8	1.2117
701.335	24	2.04563	-14	4.05254	16	2.59823	7	1.21146
701.755	-18	2.02614	49	4.04518	-22	2.59817	13	1.21124
702.175	23	2.00872	-8	4.03871	14	2.59813	16	1.21106
702.595	47	1.99316	1	4.03303	1	2.59809	2	1.21091
703.015	57	1.97928	19	4.02804	-7	2.59805	18	1.21077
703.436	24	1.96687	-15	4.02367	14	2.59803	-1	1.21065
703.856	11	1.95585	5	4.01985	18	2.598	-3	1.21055
704.276	7	1.94604	21	4.01651	9	2.59799	0	1.21047
704.696	35	1.93732	-10	4.0136	27	2.59797	6	1.21039
705.116	-11	1.92958	7	4.01106	-14	2.59796	0	1.21033
705.536	-27	1.92271	16	4.00884	-12	2.59795	16	1.21028
705.956	-13	1.91662	32	4.00692	6	2.59794	-19	1.21023
706.376	0	1.91123	22	4.00524	15	2.59793	3	1.21019
706.796	27	1.90645	52	4.00379	5	2.59793	10	1.21016
707.216	42	1.90224	-7	4.00253	19	2.59792	14	1.21013
707.636	6	1.89851	-39	4.00144	13	2.59792	10	1.2101
708.056	19	1.89523	-11	4.00049	1	2.59791	23	1.21008
708.477	11	1.89232	48	3.99968	62	2.59791	29	1.21006
708.897	-13	1.88978	-12	3.99897	-33	2.59791	-16	1.21005
709.317	13	1.88753	12	3.99836	37	2.59791	-7	1.21004
709.737	1	1.88556	4	3.99784	-1	2.59791	25	1.21002
710.157	9	1.88383	-2	3.99739	-18	2.5979	-31	1.21001
710.576	14	1.88232	17	3.997	18	2.5979	-8	1.21001
710.996	-20	1.88099	37	3.99667	37	2.5979	7	1.21
711.416	-10	1.87982	-14	3.99639	-16	2.5979	20	1.21
711.836	1	1.8788	-3	3.99614	22	2.5979	-6	1.20999
712.256	28	1.87791	-25	3.99593	8	2.5979	-7	1.20999
712.676	4	1.87713	-27	3.99576	-22	2.5979	-3	1.20998
713.096	3	1.87645	14	3.9956	6	2.5979	-23	1.20998
713.516	9	1.87586	43	3.99547	3	2.5979	3	1.20998
713.936	19	1.87535	-22	3.99536	14	2.5979	-15	1.20998
714.356	15	1.8749	10	3.99527	-3	2.5979	-6	1.20997
714.776	-14	1.87451	28	3.99519	-5	2.5979	13	1.20997
715.196	6	1.87417	6	3.99512	21	2.5979	15	1.20997
715.615	20	1.87388	27	3.99506	20	2.5979	15	1.20997
716.035	-1	1.87363	45	3.99502	-2	2.5979	35	1.20997
716.455	10	1.87341	-7	3.99497	25	2.5979	-29	1.20997
716.875	-15	1.87322	-7	3.99494	32	2.5979	-22	1.20997
717.295	25	1.87305	28	3.99491	-52	2.5979	-10	1.20997
717.715	17	1.87291	28	3.99489	27	2.5979	-18	1.20997
718.134	-39	1.87279	41	3.99486	-6	2.5979	12	1.20997
718.554	38	1.87268	10	3.99485	10	2.5979	-5	1.20997
718.974	11	1.87259	20	3.99483	26	2.5979	-21	1.20997
719.394	16	1.87251	6	3.99482	-5	2.5979	-2	1.20997
719.813	29	1.87245	5	3.99481	18	2.5979	18	1.20997
720.233	10	1.87239	2	3.9948	7	2.5979	22	1.20997
720.653	14	1.87234	-6	3.99479	7	2.5979	17	1.20997
721.073	-1	1.8723	4	3.99479	-10	2.5979	39	1.20997
721.492	24	1.87226	33	3.99478	32	2.5979	5	1.20997
721.912	-18	1.87223	24	3.99478	-17	2.5979	4	1.20997
722.332	5	1.8722	-2	3.99477	18	2.5979	-8	1.20997
722.751	-28	1.87218	32	3.99477	2	2.5979	-21	1.20997
723.171	9	1.87216	21	3.99477	-12	2.5979	-5	1.20997
723.591	34	1.87215	42	3.99477	12	2.5979	0	1.20997
724.01	4	1.87213	-15	3.99477	5	2.5979	-5	1.20997
724.43	0	1.87212	0	3.99476	-4	2.5979	-21	1.20997
724.85	-32	1.87211	8	3.99476	15	2.5979	13	1.20997
725.269	-16	1.8721	29	3.99476	-1	2.5979	13	1.20997
725.689	-7	1.87209	-3	3.99476	7	2.5979	15	1.20997
726.108	-6	1.87209	-39	3.99476	35	2.5979	4	1.20997
726.528	0	1.87208	23	3.99476	-43	2.5979	10	1.20997
726.948	-6	1.87208	-19	3.99476	9	2.5979	-2	1.20997
727.367	-25	1.87207	-22	3.99476	42	2.5979	3	1.20997
727.787	-16	1.87207	9	3.99476	-18	2.5979	17	1.20997
728.206	49	1.87207	17	3.99476	-11	2.5979	-9	1.20997
728.626	-13	1.87207	37	3.99476	10	2.5979	18	1.20997
729.045	-9	1.87206	10	3.99476	17	2.5979	-6	1.20997
729.465	14	1.87206	-3	3.99476	-9	2.5979	18	1.20997
729.884	-19	1.87206	-48	3.99476	26	2.5979	-21	1.20997
730.304	10	1.87206	21	3.99476	-39	2.5979	10	1.20997
730.723	-4	1.87206	7	3.99476	-6	2.5979	8	1.20997
731.143	25	1.87206	7	3.99476	4	2.5979	4	1.20997
731.562	-15	1.87206	42	3.99476	-10	2.5979	-46	1.20997
731.982	-20	1.87206	-55	3.99476	-12	2.5979	43	1.20997
732.401	32	1.87206	15	3.99476	13	2.5979	-10	1.20997
732.821	32	1.87206	-8	3.99476	8	2.5979	14	1.20997
733.24	-8	1.87206	-8	3.99476	-26	2.5979	1	1.20997
733.66	-27	1.87206	-3	3.99476	-38	2.5979	-2	1.20997
734.079	0	1.87206	-16	3.99476	-13	2.5979	47	1.20997
734.498	22	1.87206	-1	3.99476	43	2.5979	17	1.20997
734.918	-5	1.87206	9	3.99476	-32	2.5979	30	1.20997
735.337	-11	1.87206	-7	3.99476	-8	2.5979	37	1.20997
735.756	-16	1.87205	-15	3.99476	58	2.5979	18	1.20997
736.176	-13	1.87205	27	3.99476	16	2.5979	37	1.20997
736.595	-3	1.87205	26	3.99476	-16	2.5979	-5	1.20997
737.015	14	1.87205	3	3.99476	21	2.5979	10	1.20997
737.434	7	1.87205	19	3.99476	-10	2.5979	23	1.20997
737.853	-1	1.87205	34	3.99476	-1	2.5979	12	1.20997
738.272	26	1.87205	13	3.99476	8	2.5979	13	1.20997
738.692	-1	1.87205	-1	3.99476	-2	2.5979	-2	1.20997
739.111	-5	1.87205	-40	3.99476	41	2.5979	4	1.20997
739.53	-39	1.87205	26	3.99476	17	2.5979	31	1.20997
739.95	61	1.87205	29	3.99476	-8	2.5979	19	1.20997
740.369	-6	1.87205	3	3.99476	5	2.5979	-3	1.20997
740.788	-7	1.87205	-22	3.99476	11	2.5979	-20	1.20997
741.207	-24	1.87205	2	3.99476	-24	2.5979	6	1.20997
741.627	-15	1.87205	20	3.99476	12	2.5979	15	1.20997
742.046	6	1.87205	-3	3.99476	-14	2.5979	35	1.20997
742.465	27	1.87205	3	3.99476	-18	2.5979	11	1.20997
742.884	3	1.87205	3	3.99476	-2	2.5979	-10	1.20997
743.303	1	1.87205	15	3.99476	-17	2.5979	7	1.20997
743.722	-24	1.87205	-1	3.99476	-12	2.5979	6	1.20997
744.142	42	1.87205	26	3.99476	8	2.5979	0	1.20997
744.561	-16	1.87205	-14	3.99476	-16	2.5979	45	1.20997
744.98	-6	1.87205	-12	3.99476	17	2.5979	9	1.20997
745.399	-9	1.87205	10	3.99476	-15	2.5979	2	1.20997
745.818	-28	1.87205	-17	3.99476	-27	2.5979	9	1.20997
746.237	17	1.87205	5	3.99476	-6	2.5979	15	1.20997
746.656	4	1.87205	23	3.99476	7	2.5979	12	1.20997
747.075	-7	1.87205	4	3.99476	-11	2.5979	-9	1.20997
747.495	40	1.87205	-8	3.99476	-6	2.5979	-1	1.20997
747.914	51	1.87205	11	3.99476	-13	2.5979	18	1.20997
748.333	22	1.87205	12	3.99476	-21	2.5979	4	1.20997
748.752	-18	1.87205	31	3.99476	12	2.5979	17	1.20997
749.171	-20	1.87205	33	3.99476	3	2.5979	-14	1.20997
749.59	6	1.87205	14	3.99476	20	2.5979	25	1.20997
750.009	-19	1.87205	-24	3.99476	-4	2.5979	-25	1.20997
750.428	-18	1.87205	-1	3.99476	-26	2.5979	18	1.20997
750.847	-30	1.87205	31	3.99476	-5	2.5979	-9	1.20997
751.266	12	1.87205	-6	3.99476	17	2.5979	9	1.20997
751.685	-7	1.87205	9	3.99476	-30	2.5979	10	1.20997
752.104	2	1.87205	9	3.99476	-2	2.5979	12	1.20997
752.523	-45	1.87205	8	3.99476	34	2.5979	-27	1.20997
752.942	15	1.87205	30	3.99476	3	2.5979	-27	1.20997
753.36	-22	1.87205	-11	3.99476	-5	2.5979	21	1.20997
753.779	4	1.87205	29	3.99476	-20	2.5979	-12	1.20997
754.198	14	1.87205	20	3.99476	-13	2.5979	-3	1.20997
754.617	-26	1.87205	20	3.99476	19	2.5979	22	1.20997
755.036	45	1.87205	14	3.99476	-5	2.5979	-19	1.20997
755.455	-10	1.87205	-11	3.99476	-2	2.5979	38	1.20997
755.874	0	1.87205	59	3.99476	26	2.5979	28	1.20997
756.293	-38	1.87205	27	3.99476	6	2.5979	44	1.20997
756.711	10	1.87205	25	3.99476	-7	2.5979	-6	1.20997
757.13	-22	1.87205	-26	3.99476	5	2.5979	6	1.20997
757.549	38	1.87205	2	3.99476	-26	2.5979	11	1.20997
757.968	0	1.87205	37	3.99476	18	2.5979	13	1.20997
758.387	-6	1.87205	1	3.99476	18	2.5979	-7	1.20997
758.806	10	1.87205	7	3.99476	-47	2.5979	-2	1.20997
759.224	12	1.87205	16	3.99476	35	2.5979	28	1.20997
759.643	1	1.87205	49	3.99476	22	2.5979	14	1.20997
760.062	10	1.87205	-22	3.99476	4	2.5979	1	1.20997
760.481	5	1.87205	18	3.99476	7	2.5979	-7	1.20997
760.899	13	1.87205	34	3.99476	7	2.5979	23	1.20997
761.318	-13	1.87205	4	3.99476	-14	2.5979	11	1.20997
761.737	10	1.87205	13	3.99476	0	2.5979	-5	1.20997
762.155	26	1.87205	8	3.99476	-3	2.5979	19	1.20997
762.574	-26	1.87205	28	3.99476	-3	2.5979	0	1.20997
762.993	-2	1.87205	12	3.99476	46	2.5979	-13	1.20997
763.412	24	1.87205	-6	3.99476	5	2.5979	1	1.20997
763.83	6	1.87205	11	3.99476	0	2.5979	25	1.20997
764.249	10	1.87205	-7	3.99476	17	2.5979	49	1.20997
764.667	12	1.87205	12	3.99476	8	2.5979	-33	1.20997
765.086	0	1.87205	-41	3.99476	-3	2.5979	0	1.20997
765.505	-22	1.87205	2	3.99476	31	2.5979	-7	1.20997
765.923	-2	1.87205	-4	3.99476	7	2.5979	11	1.20997
766.342	-37	1.87205	-51	3.99476	2	2.5979	-5	1.20997
766.76	-2	1.87205	-16	3.99476	1	2.5979	4	1.20997
767.179	1	1.87205	-22	3.99476	-15	2.5979	5	1.20997
767.598	20	1.87205	-7	3.99476	-22	2.5979	21	1.20997
768.016	-30	1.87205	-27	3.99476	36	2.5979	0	1.20997
768.435	24	1.87205	-38	3.99476	2	2.5979	6	1.20997
768.853	-19	1.87205	-9	3.99476	34	2.5979	-5	1.20997
769.272	17	1.87205	43	3.99476	-8	2.5979	-27	1.20997
769.69	3	1.87205	7	3.99476	-15	2.5979	-22	1.20997
770.109	-11	1.87205	-2	3.99476	31	2.5979	-20	1.20997
770.527	32	1.87205	3	3.99476	-8	2.5979	-31	1.20997
770.946	2	1.87205	2	3.99476	-15	2.5979	1	1.20997
771.364	-17	1.87205	-18	3.99476	-7	2.5979	19	1.20997
771.783	2	1.87205	-4	3.99476	-7	2.5979	-12	1.20997
772.201	21	1.87205	23	3.99476	-18	2.5979	1	1.20997
772.62	6	1.87205	-10	3.99476	37	2.5979	-30	1.20997
773.038	13	1.87205	-2	3.99476	-12	2.5979	20	1.20997
773.456	-10	1.87205	29	3.99476	-10	2.5979	-41	1.20997
773.875	12	1.87205	-18	3.99476	20	2.5979	-44	1.20997
774.293	-37	1.87205	-28	3.99476	4	2.5979	-7	1.20997
774.712	-9	1.87205	-15	3.99476	22	2.5979	-26	1.20997
775.13	-2	1.87205	1	3.99476	17	2.5979	10	1.20997
775.548	-21	1.87205	-9	3.99476	-16	2.5979	-27	1.20997
775.967	4	1.87205	-8	3.99476	29	2.5979	-41	1.20997
776.385	64	1.87205	-12	3.99476	10	2.5979	16	1.20997
776.803	-35	1.87205	5	3.99476	-12	2.5979	9	1.20997
777.222	-28	1.87205	2	3.99476	11	2.5979	11	1.20997
777.64	-7	1.87205	16	3.99476	-11	2.5979	37	1.20997
778.058	4	1.87205	11	3.99476	-28	2.5979	-15	1.20997
778.477	16	1.87205	57	3.99476	-8	2.5979	15	1.20997
778.895	6	1.87205	-51	3.99476	-6	2.5979	-38	1.20997
779.313	12	1.87205	-13	3.99476	13	2.5979	-28	1.20997
779.731	2	1.87205	-20	3.99476	43	2.5979	-3	1.20997
780.15	-18	1.87205	27	3.99476	23	2.5979	-11	1.20997
780.568	-43	1.87205	-20	3.99476	-9	2.5979	1	1.20997
780.986	38	1.87205	-21	3.99476	19	2.5979	-3	1.20997
781.404	12	1.87205	-36	3.99476	8	2.5979	2	1.20997
781.822	6	1.87205	-21	3.99476	11	2.5979	-33	1.20997
782.241	-18	1.87205	-18	3.99476	13	2.5979	27	1.20997
782.659	11	1.87205	-3	3.99476	9	2.5979	0	1.20997
783.077	0	1.87205	23	3.99476	23	2.5979	-10	1.20997
783.495	-33	1.87205	2	3.99476	-7	2.5979	14	1.20997
783.913	6	1.87205	-23	3.99476	13	2.5979	7	1.20997
784.331	-10	1.87205	20	3.99476	27	2.5979	14	1.20997
784.749	9	1.87205	22	3.99476	-3	2.5979	31	1.20997
785.168	-11	1.87205	1	3.99476	-15	2.5979	28	1.20997
785.586	23	1.87205	-21	3.99476	22	2.5979	2	1.20997
786.004	2	1.87205	-36	3.99476	3	2.5979	-18	1.20997
786.422	0	1.87205	3	3.99476	-13	2.5979	0	1.20997
786.84	6	1.87205	7	3.99476	20	2.5979	2	1.20997
787.258	16	1.87205	18	3.99476	17	2.5979	36	1.20997
787.676	-46	1.87205	-36	3.99476	-4	2.5979	-7	1.20997
788.094	6	1.87205	15	3.99476	38	2.5979	-8	1.20997
788.512	-4	1.87205	20	3.99476	-17	2.5979	-19	1.20997
788.93	4	1.87205	2	3.99476	15	2.5979	11	1.20997
789.348	1	1.87205	3	3.99476	16	2.5979	12	1.20997
789.766	-32	1.87205	-1	3.99476	-23	2.5979	-4	1.20997
790.184	6	1.87205	5	3.99476	-9	2.5979	15	1.20997
790.602	28	1.87205	-8	3.99476	-4	2.5979	-16	1.20997
791.02	4	1.87205	20	3.99476	-4	2.5979	-2	1.20997
791.438	-28	1.87205	-4	3.99476	14	2.5979	-5	1.20997
791.856	30	1.87205	-19	3.99476	0	2.5979	-5	1.20997
792.274	-28	1.87205	-17	3.99476	-5	2.5979	-8	1.20997
792.692	9	1.87205	-14	3.99476	27	2.5979	-16	1.20997
793.11	0	1.87205	-33	3.99476	17	2.5979	7	1.20997
793.527	25	1.87205	27	3.99476	-5	2.5979	3	1.20997
793.945	-3	1.87205	23	3.99476	22	2.5979	-22	1.20997
794.363	14	1.87205	23	3.99476	-11	2.5979	12	1.20997
794.781	-10	1.87205	12	3.99476	28	2.5979	-3	1.20997
795.199	1	1.87205	-8	3.99476	29	2.5979	-26	1.20997
795.617	-24	1.87205	-15	3.99476	-27	2.5979	2	1.20997
796.035	3	1.87205	14	3.99476	-5	2.5979	18	1.20997
796.452	32	1.87205	-36	3.99476	14	2.5979	32	1.20997
796.87	25	1.87205	31	3.99476	19	2.5979	-17	1.20997
797.288	-4	1.87205	-15	3.99476	29	2.5979	26	1.20997
797.706	6	1.87205	-33	3.99476	32	2.5979	-1	1.20997
798.124	22	1.87205	13	3.99476	-10	2.5979	-2	1.20997
798.541	13	1.87205	9	3.99476	4	2.5979	27	1.20997
798.959	-31	1.87205	-3	3.99476	-29	2.5979	-14	1.20997
799.377	9	1.87205	10	3.99476	-29	2.5979	11	1.20997
799.794	9	1.87205	-8	3.99476	27	2.5979	-27	1.20997
800.212	11	1.87205	-21	3.99476	12	2.5979	15	1.20997
800.63	-20	1.87205	-22	3.99476	-9	2.5979	17	1.20997
801.048	-14	1.87205	-22	3.99476	16	2.5979	0	1.20997
801.465	47	1.87205	-8	3.99476	9	2.5979	10	1.20997
801.883	12	1.87205	-14	3.99476	-24	2.5979	1	1.20997
802.301	8	1.87205	12	3.99476	24	2.5979	21	1.20997
802.718	-18	1.87205	8	3.99476	-20	2.5979	0	1.20997
803.136	-42	1.87205	-45	3.99476	19	2.5979	-9	1.20997
803.553	-8	1.87205	18	3.99476	16	2.5979	-9	1.20997
803.971	-26	1.87205	32	3.99476	-7	2.5979	-9	1.20997
804.389	-13	1.87205	-5	3.99476	21	2.5979	-9	1.20997
804.806	12	1.87205	14	3.99476	-4	2.5979	3	1.20997
805.224	5	1.87205	12	3.99476	-51	2.5979	-23	1.20997
805.641	24	1.87205	-16	3.99476	-2	2.5979	-17	1.20997
806.059	-4	1.87205	-8	3.99476	-3	2.5979	9	1.20997
806.476	24	1.87205	-2	3.99476	0	2.5979	7	1.20997
806.894	-22	1.87205	1	3.99476	24	2.5979	-2	1.20997
807.312	-15	1.87205	4	3.99476	-36	2.5979	-7	1.20997
807.729	-51	1.87205	7	3.99476	20	2.5979	-7	1.20997
808.147	-25	1.87205	5	3.99476	12	2.5979	-10	1.20997
808.564	-7	1.87205	0	3.99476	-7	2.5979	18	1.20997
808.982	7	1.87205	10	3.99476	7	2.5979	-34	1.20997
809.399	15	1.87205	-20	3.99476	38	2.5979	-5	1.20997
809.816	-9	1.87205	-3	3.99476	-36	2.5979	-18	1.20997
810.234	-18	1.87205	12	3.99476	-7	2.5979	8	1.20997
810.651	-27	1.87205	14	3.99476	19	2.5979	-16	1.20997
811.069	-10	1.87205	8	3.99476	-9	2.5979	-6	1.20997
811.486	-4	1.87205	-31	3.99476	21	2.5979	30	1.20997
811.904	3	1.87205	-45	3.99476	8	2.5979	5	1.20997
812.321	20	1.87205	8	3.99476	-4	2.5979	9	1.20997
812.738	-34	1.87205	-15	3.99476	5	2.5979	13	1.20997
813.156	7	1.87205	-23	3.99476	-2	2.5979	-18	1.20997
813.573	-6	1.87205	-13	3.99476	-28	2.5979	14	1.20997
813.99	-3	1.87205	-24	3.99476	23	2.5979	24	1.20997
814.408	-1	1.87205	-25	3.99476	-9	2.5979	7	1.20997
814.825	-35	1.87205	18	3.99476	2	2.5979	20	1.20997
815.242	6	1.87205	17	3.99476	20	2.5979	2	1.20997
815.66	-13	1.87205	11	3.99476	-6	2.5979	39	1.20997
816.077	-10	1.87205	42	3.99476	4	2.5979	-18	1.20997
816.494	-23	1.87205	4	3.99476	18	2.5979	-5	1.20997
816.911	1	1.87205	26	3.99476	-38	2.5979	22	1.20997
817.329	-1	1.87205	25	3.99476	-15	2.5979	14	1.20997
817.746	-9	1.87205	4	3.99476	0	2.5979	37	1.20997
818.163	-6	1.87205	5	3.99476	-1	2.5979	0	1.20997
818.58	-5	1.87205	29	3.99476	42	2.5979	22	1.20997
818.998	-41	1.87205	-33	3.99476	19	2.5979	26	1.20997
819.415	-17	1.87205	-7	3.99476	-5	2.5979	3	1.20997
819.832	-15	1.87205	-7	3.99476	30	2.5979	12	1.20997
820.249	6	1.87205	-17	3.99476	27	2.5979	-4	1.20997
820.666	13	1.87205	5	3.99476	5	2.5979	2	1.20997
821.083	-7	1.87205	0	3.99476	39	2.5979	-2	1.20997
821.501	3	1.87205	11	3.99476	5	2.5979	16	1.20997
821.918	2	1.87205	-18	3.99476	-14	2.5979	20	1.20997
822.335	-17	1.87205	28	3.99476	29	2.5979	10	1.20997
822.752	-9	1.87205	11	3.99476	-11	2.5979	-6	1.20997
823.169	-3	1.87205	-34	3.99476	-11	2.5979	25	1.20997
823.586	23	1.87205	0	3.99476	29	2.5979	-19	1.20997
824.003	11	1.87205	-8	3.99476	-38	2.5979	3	1.20997
824.42	-10	1.87205	51	3.99476	3	2.5979	19	1.20997
824.837	-47	1.87205	-7	3.99476	41	2.5979	29	1.20997
825.254	-8	1.87205	8	3.99476	-22	2.5979	7	1.20997
825.671	22	1.87205	-8	3.99476	5	2.5979	-8	1.20997
826.088	3	1.87205	-18	3.99476	13	2.5979	-12	1.20997
826.505	37	1.87205	-29	3.99476	-1	2.5979	6	1.20997
826.922	15	1.87205	-17	3.99476	20	2.5979	-13	1.20997
827.339	24	1.87205	-34	3.99476	9	2.5979	-4	1.20997
827.756	-48	1.87205	-3	3.99476	-3	2.5979	7	1.20997
828.173	-8	1.87205	-17	3.99476	43	2.5979	3	1.20997
828.59	5	1.87205	11	3.99476	3	2.5979	-10	1.20997
829.007	2	1.87205	28	3.99476	-29	2.5979	38	1.20997
829.424	14	1.87205	-27	3.99476	-4	2.5979	-7	1.20997
829.841	-1	1.87205	19	3.99476	27	2.5979	27	1.20997
830.258	18	1.87205	21	3.99476	-21	2.5979	-12	1.20997
830.675	-7	1.87205	-18	3.99476	8	2.5979	-14	1.20997
831.091	21	1.87205	23	3.99476	-13	2.5979	17	1.20997
831.508	-19	1.87205	7	3.99476	-21	2.5979	-27	1.20997
831.925	-31	1.87205	12	3.99476	9	2.5979	12	1.20997
832.342	-11	1.87205	13	3.99476	-41	2.5979	-7	1.20997
832.759	-14	1.87205	29	3.99476	16	2.5979	13	1.20997
833.176	2	1.87205	-28	3.99476	8	2.5979	-13	1.20997
833.592	32	1.87205	26	3.99476	-5	2.5979	17	1.20997
834.009	15	1.87205	11	3.99476	32	2.5979	6	1.20997
834.426	-11	1.87205	19	3.99476	-5	2.5979	14	1.20997
834.843	-7	1.87205	23	3.99476	6	2.5979	8	1.20997
835.26	-5	1.87205	29	3.99476	43	2.5979	37	1.20997
835.676	13	1.87205	2	3.99476	-6	2.5979	11	1.20997
836.093	-24	1.87205	10	3.99476	6	2.5979	23	1.20997
836.51	14	1.87205	-31	3.99476	32	2.5979	38	1.20997
836.926	-5	1.87205	3	3.99476	-26	2.5979	14	1.20997
837.343	-12	1.87205	15	3.99476	-18	2.5979	-12	1.20997
837.76	11	1.87205	-64	3.99476	1	2.5979	-20	1.20997
838.176	7	1.87205	-32	3.99476	-32	2.5979	8	1.20997
838.593	-37	1.87205	1	3.99476	-25	2.5979	-21	1.20997
839.01	41	1.87205	29	3.99476	19	2.5979	16	1.20997
839.426	12	1.87205	16	3.99476	-7	2.5979	-37	1.20997
839.843	-9	1.87205	6	3.99476	31	2.5979	-9	1.20997
840.26	-30	1.87205	-1	3.99476	-11	2.5979	-25	1.20997
840.676	-28	1.87205	3	3.99476	-40	2.5979	-21	1.20997
841.093	-18	1.87205	-15	3.99476	12	2.5979	-1	1.20997
841.509	-18	1.87205	8	3.99476	41	2.5979	8	1.20997
841.926	-16	1.87205	48	3.99476	-17	2.5979	-9	1.20997
842.343	4	1.87205	27	3.99476	33	2.5979	-21	1.20997
842.759	-8	1.87205	1	3.99476	8	2.5979	-4	1.20997
843.176	-12	1.87205	16	3.99476	-14	2.5979	13	1.20997
843.592	-10	1.87205	21	3.99476	-12	2.5979	-4	1.20997
844.009	-11	1.87205	-6	3.99476	11	2.5979	-14	1.20997
844.425	-9	1.87205	-1	3.99476	-3	2.5979	14	1.20997
844.842	32	1.87205	-21	3.99476	8	2.5979	-4	1.20997
845.258	-25	1.87205	45	3.99476	5	2.5979	9	1.20997
845.675	10	1.87205	22	3.99476	11	2.5979	-18	1.20997
846.091	-9	1.87205	1	3.99476	10	2.5979	14	1.20997
846.507	13	1.87205	50	3.99476	-1	2.5979	-17	1.20997
846.924	30	1.87205	36	3.99476	10	2.5979	2	1.20997
847.34	-19	1.87205	-18	3.99476	-9	2.5979	16	1.20997
847.757	16	1.87205	8	3.99476	17	2.5979	16	1.20997
848.173	-1	1.87205	10	3.99476	26	2.5979	8	1.20997
848.589	-22	1.87205	-13	3.99476	-14	2.5979	-7	1.20997
849.006	27	1.87205	9	3.99476	-19	2.5979	-12	1.20997
849.422	-31	1.87205	-23	3.99476	27	2.5979	-3	1.20997
849.839	-7	1.87205	-2	3.99476	-26	2.5979	17	1.20997
850.255	-5	1.87205	10	3.99476	-16	2.5979	15	1.20997
850.671	-5	1.87205	-24	3.99476	16	2.5979	-4	1.20997
851.088	-18	1.87205	-16	3.99476	-5	2.5979	-12	1.20997
851.504	22	1.87205	-26	3.99476	20	2.5979	-1	1.20997
851.92	15	1.87205	17	3.99476	4	2.5979	10	1.20997
852.336	7	1.87205	6	3.99476	-32	2.5979	-4	1.20997
852.753	-14	1.87205	-4	3.99476	-3	2.5979	-3	1.20997
853.169	-23	1.87205	7	3.99476	0	2.5979	4	1.20997
853.585	14	1.87205	9	3.99476	-20	2.5979	-17	1.20997
854.001	-6	1.87205	18	3.99476	27	2.5979	-6	1.20997
854.418	-31	1.87205	44	3.99476	-4	2.5979	-2	1.20997
854.834	19	1.87205	-9	3.99476	-22	2.5979	12	1.20997
855.25	19	1.87205	-25	3.99476	-5	2.5979	-2	1.20997
855.666	14	1.87205	-11	3.99476	16	2.5979	-9	1.20997
856.082	24	1.87205	15	3.99476	-44	2.5979	13	1.20997
856.498	4	1.87205	-3	3.99476	1	2.5979	9	1.20997
856.915	16	1.87205	-28	3.99476	-7	2.5979	1	1.20997
857.331	20	1.87205	-22	3.99476	6	2.5979	-1	1.20997
857.747	-3	1.87205	-40	3.99476	29	2.5979	-24	1.20997
858.163	48	1.87205	12	3.99476	-4	2.5979	17	1.20997
858.579	22	1.87205	-11	3.99476	-2	2.5979	15	1.20997
858.995	1	1.87205	12	3.99476	1	2.5979	2	1.20997
859.411	-27	1.87205	-9	3.99476	-9	2.5979	19	1.20997
859.827	32	1.87205	9	3.99476	18	2.5979	-15	1.20997
860.243	8	1.87205	-3	3.99476	33	2.5979	15	1.20997
860.659	-4	1.87205	-10	3.99476	-43	2.5979	-19	1.20997
861.075	-2	1.87205	5	3.99476	3	2.5979	-5	1.20997
861.491	16	1.87205	-6	3.99476	12	2.5979	-12	1.20997
861.907	-22	1.87205	3	3.99476	-6	2.5979	-5	1.20997
862.323	-18	1.87205	-17	3.99476	46	2.5979	17	1.20997
862.739	-4	1.87205	9	3.99476	26	2.5979	6	1.20997
863.155	-12	1.87205	17	3.99476	7	2.5979	37	1.20997
863.571	27	1.87205	-16	3.99476	-2	2.5979	20	1.20997
863.987	14	1.87205	26	3.99476	13	2.5979	-2	1.20997
864.403	-5	1.87205	-12	3.99476	19	2.5979	-12	1.20997
864.819	14	1.87205	-16	3.99476	15	2.5979	12	1.20997
865.235	27	1.87205	0	3.99476	-3	2.5979	-2	1.20997
865.651	8	1.87205	-17	3.99476	-35	2.5979	0	1.20997
866.067	18	1.87205	-22	3.99476	25	2.5979	6	1.20997
866.483	22	1.87205	12	3.99476	-5	2.5979	12	1.20997
866.898	-11	1.87205	29	3.99476	-4	2.5979	4	1.20997
867.314	-34	1.87205	-1	3.99476	-4	2.5979	16	1.20997
867.73	10	1.87205	15	3.99476	-18	2.5979	16	1.20997
868.146	18	1.87205	-25	3.99476	33	2.5979	-11	1.20997
868.562	15	1.87205	2	3.99476	26	2.5979	-25	1.20997
868.978	13	1.87205	6	3.99476	-12	2.5979	-16	1.20997
869.393	1	1.87205	-9	3.99476	8	2.5979	5	1.20997
869.809	-16	1.87205	-12	3.99476	22	2.5979	19	1.20997
870.225	-1	1.87205	16	3.99476	-2	2.5979	-2	1.20997
870.641	16	1.87205	-13	3.99476	-13	2.5979	-32	1.20997
871.056	-59	1.87205	4	3.99476	-13	2.5979	3	1.20997
871.472	-16	1.87205	17	3.99476	-1	2.5979	2	1.20997
871.888	-9	1.87205	-28	3.99476	12	2.5979	10	1.20997
872.303	1	1.87205	9	3.99476	-25	2.5979	28	1.20997
872.719	17	1.87205	20	3.99476	20	2.5979	15	1.20997
873.135	15	1.87205	13	3.99476	19	2.5979	-10	1.20997
873.55	-5	1.87205	-12	3.99476	20	2.5979	8	1.20997
873.966	13	1.87205	5	3.99476	21	2.5979	7	1.20997
874.382	42	1.87205	0	3.99476	-9	2.5979	-12	1.20997
874.797	17	1.87205	20	3.99476	-1	2.5979	-6	1.20997
875.213	-25	1.87205	-2	3.99476	-1	2.5979	-3	1.20997
875.629	-21	1.87205	-20	3.99476	-2	2.5979	24	1.20997
876.044	-11	1.87205	0	3.99476	13	2.5979	-6	1.20997
876.46	-38	1.87205	18	3.99476	-16	2.5979	-26	1.20997
876.875	-24	1.87205	9	3.99476	19	2.5979	-21	1.20997
877.291	-20	1.87205	8	3.99476	-36	2.5979	25	1.20997
877.706	22	1.87205	-21	3.99476	8	2.5979	33	1.20997
878.122	-6	1.87205	14	3.99476	-34	2.5979	0	1.20997
878.537	-6	1.87205	0	3.99476	-31	2.5979	7	1.20997
878.953	7	1.87205	-17	3.99476	18	2.5979	-2	1.20997
879.368	2	1.87205	9	3.99476	1	2.5979	2	1.20997
879.784	1	1.87205	0	3.99476	14	2.5979	6	1.20997
880.199	13	1.87205	31	3.99476	3	2.5979	5	1.20997
880.615	2	1.87205	11	3.99476	1	2.5979	-8	1.20997
881.03	15	1.87205	14	3.99476	20	2.5979	-29	1.20997
881.446	6	1.87205	27	3.99476	23	2.5979	27	1.20997
881.861	16	1.87205	40	3.99476	-29	2.5979	-17	1.20997
882.277	-9	1.87205	8	3.99476	24	2.5979	3	1.20997
882.692	-13	1.87205	22	3.99476	-8	2.5979	9	1.20997
883.107	13	1.87205	-28	3.99476	-17	2.5979	12	1.20997
883.523	-6	1.87205	13	3.99476	20	2.5979	9	1.20997
883.938	-23	1.87205	-11	3.99476	23	2.5979	3	1.20997
884.353	11	1.87205	6	3.99476	-16	2.5979	6	1.20997
884.769	-5	1.87205	-5	3.99476	18	2.5979	-1	1.20997
885.184	10	1.87205	3	3.99476	-20	2.5979	-5	1.20997
885.599	22	1.87205	-8	3.99476	4	2.5979	4	1.20997
886.015	-19	1.87205	17	3.99476	2	2.5979	4	1.20997
886.43	14	1.87205	10	3.99476	-22	2.5979	-24	1.20997
886.845	3	1.87205	-8	3.99476	0	2.5979	1	1.20997
887.261	-39	1.87205	-25	3.99476	49	2.5979	17	1.20997
887.676	-22	1.87205	8	3.99476	-18	2.5979	-5	1.20997
888.091	0	1.87205	-42	3.99476	20	2.5979	1	1.20997
888.506	-37	1.87205	33	3.99476	0	2.5979	8	1.20997
888.921	-24	1.87205	6	3.99476	-20	2.5979	-8	1.20997
889.337	7	1.87205	-27	3.99476	2	2.5979	-3	1.20997
889.752	-12	1.87205	5	3.99476	-2	2.5979	6	1.20997
890.167	25	1.87205	-14	3.99476	-16	2.5979	-15	1.20997
890.582	-16	1.87205	68	3.99476	12	2.5979	1	1.20997
890.997	16	1.87205	12	3.99476	1	2.5979	-24	1.20997
891.412	44	1.87205	-19	3.99476	-28	2.5979	19	1.20997
891.828	-36	1.87205	-24	3.99476	29	2.5979	16	1.20997
892.243	-48	1.87205	14	3.99476	-6	2.5979	3	1.20997
892.658	-3	1.87205	-14	3.99476	-20	2.5979	4	1.20997
893.073	-38	1.87205	13	3.99476	37	2.5979	26	1.20997
893.488	14	1.87205	18	3.99476	17	2.5979	-7	1.20997
893.903	-31	1.87205	16	3.99476	14	2.5979	22	1.20997
894.318	-45	1.87205	-5	3.99476	23	2.5979	26	1.20997
894.733	-20	1.87205	-5	3.99476	-5	2.5979	13	1.20997
895.148	6	1.87205	-6	3.99476	-42	2.5979	13	1.20997
895.563	0	1.87205	26	3.99476	12	2.5979	-16	1.20997
895.978	0	1.87205	23	3.99476	8	2.5979	-16	1.20997
896.393	1	1.87205	-20	3.99476	16	2.5979	18	1.20997
896.808	-8	1.87205	-13	3.99476	17	2.5979	-27	1.20997
897.223	12	1.87205	-25	3.99476	15	2.5979	10	1.20997
897.638	-22	1.87205	-4	3.99476	-5	2.5979	13	1.20997
898.053	11	1.87205	17	3.99476	6	2.5979	-13	1.20997
898.468	3	1.87205	40	3.99476	7	2.5979	10	1.20997
898.883	10	1.87205	-35	3.99476	15	2.5979	26	1.20997
899.298	7	1.87205	20	3.99476	-15	2.5979	1	1.20997
899.713	7	1.87205	-26	3.99476	-12	2.5979	23	1.20997
900.127	8	1.87205	26	3.99476	6	2.5979	2	1.20997
900.542	15	1.87205	-9	3.99476	-13	2.5979	9	1.20997
900.957	15	1.87205	6	3.99476	0	2.5979	-24	1.20997
901.372	-2	1.87205	20	3.99476	37	2.5979	3	1.20997
901.787	-28	1.87205	-13	3.99476	-4	2.5979	-4	1.20997
902.202	6	1.87205	10	3.99476	-6	2.5979	-26	1.20997
902.616	11	1.87205	-14	3.99476	29	2.5979	1	1.20997
903.031	41	1.87205	8	3.99476	-15	2.5979	-2	1.20997
903.446	12	1.87205	-11	3.99476	7	2.5979	-11	1.20997
903.861	-37	1.87205	58	3.99476	10	2.5979	-17	1.20997
904.276	30	1.87205	17	3.99476	-5	2.5979	-22	1.20997
904.69	6	1.87205	-56	3.99476	5	2.5979	35	1.20997
905.105	-21	1.87205	21	3.99476	-21	2.5979	-11	1.20997
905.52	2	1.87205	51	3.99476	2	2.5979	18	1.20997
905.934	-26	1.87205	-3	3.99476	-16	2.5979	3	1.20997
906.349	-11	1.87205	34	3.99476	15	2.5979	-3	1.20997
906.764	25	1.87205	-35	3.99476	9	2.5979	-5	1.20997
907.178	26	1.87205	-1	3.99476	23	2.5979	-10	1.20997
907.593	50	1.87205	14	3.99476	3	2.5979	11	1.20997
908.008	-19	1.87205	-26	3.99476	11	2.5979	5	1.20997
908.422	-13	1.87205	25	3.99476	24	2.5979	15	1.20997
908.837	-10	1.87205	70	3.99476	-7	2.5979	27	1.20997
909.252	7	1.87205	4	3.99476	12	2.5979	-20	1.20997
909.666	-30	1.87205	-3	3.99476	22	2.5979	-11	1.20997
910.081	16	1.87205	-16	3.99476	10	2.5979	3	1.20997
910.495	-23	1.87205	-21	3.99476	6	2.5979	31	1.20997
910.91	-34	1.87205	1	3.99476	1	2.5979	-32	1.20997
911.324	21	1.87205	-55	3.99476	-45	2.5979	-4	1.20997
911.739	-55	1.87205	-26	3.99476	57	2.5979	17	1.20997
912.153	-13	1.87205	31	3.99476	-5	2.5979	-4	1.20997
912.568	59	1.87205	5	3.99476	-7	2.5979	4	1.20997
912.982	24	1.87205	7	3.99476	25	2.5979	0	1.20997
913.397	-11	1.87205	-7	3.99476	-2	2.5979	-2	1.20997
913.811	52	1.87205	-19	3.99476	-52	2.5979	-20	1.20997
914.226	-26	1.87205	55	3.99476	8	2.5979	-24	1.20997
914.64	6	1.87205	4	3.99476	3	2.5979	31	1.20997
915.055	-4	1.87205	-1	3.99476	7	2.5979	-13	1.20997
915.469	-11	1.87205	20	3.99476	20	2.5979	-26	1.20997
915.884	-17	1.87205	6	3.99476	-21	2.5979	14	1.20997
916.298	-28	1.87205	10	3.99476	-2	2.5979	-21	1.20997
916.712	5	1.87205	-23	3.99476	8	2.5979	-5	1.20997
917.127	15	1.87205	-19	3.99476	-45	2.5979	-4	1.20997
917.541	17	1.87205	21	3.99476	1	2.5979	9	1.20997
917.955	-38	1.87205	-19	3.99476	10	2.5979	-15	1.20997
918.37	-39	1.87205	6	3.99476	10	2.5979	-16	1.20997
918.784	-40	1.87205	24	3.99476	11	2.5979	3	1.20997
919.198	-18	1.87205	9	3.99476	24	2.5979	36	1.20997
919.613	13	1.87205	-12	3.99476	-15	2.5979	-10	1.20997
920.027	-19	1.87205	-3	3.99476	19	2.5979	2	1.20997
920.441	-9	1.87205	-9	3.99476	-16	2.5979	-20	1.20997
920.855	12	1.87205	-18	3.99476	-28	2.5979	-6	1.20997
921.27	-4	1.87205	-14	3.99476	1	2.5979	31	1.20997
921.684	0	1.87205	8	3.99476	2	2.5979	-10	1.20997
922.098	40	1.87205	26	3.99476	-15	2.5979	10	1.20997
922.512	5	1.87205	2	3.99476	19	2.5979	-18	1.20997
922.926	1	1.87205	-4	3.99476	-5	2.5979	19	1.20997
923.341	-6	1.87205	12	3.99476	13	2.5979	11	1.20997
923.755	-5	1.87205	-5	3.99476	9	2.5979	1	1.20997
924.169	-18	1.87205	-31	3.99476	-17	2.5979	-41	1.20997
924.583	8	1.87205	7	3.99476	-15	2.5979	1	1.20997
924.997	-6	1.87205	8	3.99476	5	2.5979	13	1.20997
925.411	-31	1.87205	-19	3.99476	-25	2.5979	13	1.20997
925.825	-4	1.87205	-12	3.99476	29	2.5979	12	1.20997
926.239	-18	1.87205	6	3.99476	1	2.5979	-6	1.20997
926.653	19	1.87205	0	3.99476	-7	2.5979	-20	1.20997
927.067	-41	1.87205	17	3.99476	28	2.5979	2	1.20997
927.482	-4	1.87205	10	3.99476	3	2.5979	-14	1.20997
927.896	-37	1.87205	22	3.99476	-8	2.5979	-3	1.20997
928.31	-16	1.87205	16	3.99476	50	2.5979	9	1.20997
928.724	25	1.87205	20	3.99476	-5	2.5979	-28	1.20997
929.138	6	1.87205	-32	3.99476	-32	2.5979	3	1.20997
929.552	23	1.87205	11	3.99476	21	2.5979	0	1.20997
929.966	3	1.87205	5	3.99476	-33	2.5979	10	1.20997

## Sheet: Fig. 3f
Wavelength (nm)	PL intensity (counts)
	D-handed RO		D-handed LO
	Raw Data	Fitted Data	Raw Data	Fitted Data
366.34	5	-0.23925	-18	1.61143
366.766	-23	-0.23925	39	1.61143
367.192	-48	-0.23925	5	1.61143
367.618	4	-0.23925	-16	1.61143
368.045	-2	-0.23925	7	1.61143
368.471	-1	-0.23925	18	1.61143
368.897	-29	-0.23925	-29	1.61143
369.323	-3	-0.23925	-15	1.61143
369.75	-21	-0.23925	12	1.61143
370.176	-40	-0.23925	8	1.61143
370.602	-11	-0.23925	17	1.61143
371.028	4	-0.23925	-10	1.61143
371.454	10	-0.23925	-2	1.61143
371.88	-15	-0.23925	29	1.61143
372.307	-3	-0.23925	30	1.61143
372.733	17	-0.23925	2	1.61143
373.159	-3	-0.23925	1	1.61143
373.585	15	-0.23925	-3	1.61143
374.011	5	-0.23925	16	1.61143
374.437	23	-0.23925	5	1.61143
374.863	-12	-0.23925	-2	1.61143
375.29	-9	-0.23925	-10	1.61143
375.716	-5	-0.23925	7	1.61143
376.142	7	-0.23925	-17	1.61143
376.568	-6	-0.23925	-24	1.61143
376.994	-19	-0.23925	2	1.61143
377.42	-2	-0.23925	-16	1.61143
377.846	8	-0.23925	10	1.61143
378.272	3	-0.23925	-35	1.61143
378.698	13	-0.23925	-32	1.61143
379.124	-10	-0.23925	-8	1.61143
379.551	7	-0.23925	-1	1.61143
379.977	3	-0.23925	3	1.61143
380.403	-7	-0.23925	-20	1.61143
380.829	-3	-0.23925	-26	1.61143
381.255	-4	-0.23925	12	1.61143
381.681	29	-0.23925	4	1.61143
382.107	10	-0.23925	28	1.61143
382.533	-3	-0.23925	1	1.61143
382.959	8	-0.23925	23	1.61143
383.385	26	-0.23925	-5	1.61143
383.811	1	-0.23925	-18	1.61143
384.237	-4	-0.23925	-26	1.61143
384.663	10	-0.23925	-9	1.61143
385.089	-11	-0.23925	-25	1.61143
385.515	-20	-0.23925	23	1.61143
385.941	3	-0.23925	38	1.61143
386.367	-36	-0.23925	14	1.61143
386.793	8	-0.23925	33	1.61143
387.219	-26	-0.23925	26	1.61143
387.645	-32	-0.23925	4	1.61143
388.071	5	-0.23925	-15	1.61143
388.497	-16	-0.23925	20	1.61143
388.923	-18	-0.23925	-26	1.61143
389.349	-5	-0.23925	12	1.61143
389.775	-10	-0.23925	-41	1.61143
390.2	-18	-0.23925	-24	1.61143
390.626	6	-0.23925	-5	1.61143
391.052	-20	-0.23925	-13	1.61143
391.478	-5	-0.23925	14	1.61143
391.904	-43	-0.23925	-8	1.61143
392.33	-3	-0.23925	-5	1.61143
392.756	-24	-0.23925	-7	1.61143
393.182	20	-0.23925	-8	1.61143
393.608	-14	-0.23925	-6	1.61143
394.034	15	-0.23925	-18	1.61143
394.459	-1	-0.23925	3	1.61143
394.885	34	-0.23925	-22	1.61143
395.311	-36	-0.23925	-19	1.61143
395.737	-15	-0.23925	5	1.61143
396.163	6	-0.23925	-13	1.61143
396.589	-18	-0.23925	-9	1.61143
397.015	-27	-0.23925	-10	1.61143
397.44	-4	-0.23925	-12	1.61143
397.866	-19	-0.23925	-1	1.61143
398.292	-16	-0.23925	-4	1.61143
398.718	-25	-0.23925	-13	1.61143
399.144	-12	-0.23925	-32	1.61143
399.569	9	-0.23925	2	1.61143
399.995	14	-0.23925	-26	1.61143
400.421	-21	-0.23925	-20	1.61143
400.847	-16	-0.23925	-28	1.61143
401.273	-2	-0.23925	10	1.61143
401.698	0	-0.23925	-2	1.61143
402.124	-13	-0.23925	0	1.61143
402.55	8	-0.23925	1	1.61143
402.976	-11	-0.23925	-6	1.61143
403.401	-32	-0.23925	-8	1.61143
403.827	-49	-0.23925	-20	1.61143
404.253	10	-0.23925	17	1.61143
404.679	-21	-0.23925	-26	1.61143
405.104	-41	-0.23925	-14	1.61143
405.53	-32	-0.23925	15	1.61143
405.956	16	-0.23925	8	1.61143
406.382	-12	-0.23925	20	1.61143
406.807	15	-0.23925	14	1.61143
407.233	-32	-0.23925	25	1.61143
407.659	5	-0.23925	43	1.61143
408.084	-23	-0.23925	-19	1.61143
408.51	-29	-0.23925	34	1.61143
408.936	-22	-0.23925	24	1.61143
409.361	17	-0.23925	31	1.61143
409.787	-22	-0.23925	29	1.61143
410.213	-25	-0.23925	7	1.61143
410.638	-19	-0.23925	-39	1.61143
411.064	8	-0.23925	7	1.61143
411.49	7	-0.23925	4	1.61143
411.915	7	-0.23925	4	1.61143
412.341	-19	-0.23925	-4	1.61143
412.766	11	-0.23925	7	1.61143
413.192	-5	-0.23925	-4	1.61143
413.618	-24	-0.23925	25	1.61143
414.043	14	-0.23925	-7	1.61143
414.469	41	-0.23925	36	1.61143
414.894	-3	-0.23925	16	1.61143
415.32	3	-0.23925	11	1.61143
415.746	33	-0.23925	11	1.61143
416.171	-13	-0.23925	43	1.61143
416.597	-25	-0.23925	46	1.61143
417.022	11	-0.23925	19	1.61143
417.448	-5	-0.23925	0	1.61143
417.873	10	-0.23925	7	1.61143
418.299	-32	-0.23925	13	1.61143
418.724	-4	-0.23925	-8	1.61143
419.15	10	-0.23925	12	1.61143
419.575	-20	-0.23925	-4	1.61143
420.001	36	-0.23925	16	1.61143
420.427	16	-0.23925	-45	1.61143
420.852	7	-0.23925	34	1.61143
421.278	-8	-0.23925	-15	1.61143
421.703	11	-0.23925	-4	1.61143
422.128	-2	-0.23925	-18	1.61143
422.554	-1	-0.23925	6	1.61143
422.979	10	-0.23925	8	1.61143
423.405	-10	-0.23925	-13	1.61143
423.83	-31	-0.23925	14	1.61143
424.256	-6	-0.23925	-12	1.61143
424.681	-7	-0.23925	-5	1.61143
425.107	0	-0.23925	-11	1.61143
425.532	-12	-0.23925	-29	1.61143
425.958	10	-0.23925	-9	1.61143
426.383	-23	-0.23925	-10	1.61143
426.808	-26	-0.23925	-36	1.61143
427.234	-22	-0.23925	-22	1.61143
427.659	8	-0.23925	22	1.61143
428.085	-14	-0.23925	3	1.61143
428.51	-19	-0.23925	2	1.61143
428.935	-23	-0.23925	5	1.61143
429.361	-3	-0.23925	-68	1.61143
429.786	8	-0.23925	-19	1.61143
430.212	6	-0.23925	-13	1.61143
430.637	-10	-0.23925	-40	1.61143
431.062	-32	-0.23925	-9	1.61143
431.488	-31	-0.23925	-7	1.61143
431.913	-18	-0.23925	-10	1.61143
432.338	13	-0.23925	-43	1.61143
432.764	7	-0.23925	-19	1.61143
433.189	18	-0.23925	-6	1.61143
433.614	-3	-0.23925	-19	1.61143
434.04	-20	-0.23925	15	1.61143
434.465	-1	-0.23925	-16	1.61143
434.89	1	-0.23925	7	1.61143
435.315	-9	-0.23925	-11	1.61143
435.741	6	-0.23925	26	1.61143
436.166	-1	-0.23925	-28	1.61143
436.591	-28	-0.23925	-3	1.61143
437.017	-13	-0.23925	3	1.61143
437.442	-63	-0.23925	25	1.61143
437.867	-12	-0.23925	6	1.61143
438.292	-20	-0.23925	2	1.61143
438.718	6	-0.23925	-21	1.61143
439.143	-60	-0.23925	-29	1.61143
439.568	-24	-0.23925	-25	1.61143
439.993	-27	-0.23925	-5	1.61143
440.418	9	-0.23925	-13	1.61143
440.844	4	-0.23925	26	1.61143
441.269	1	-0.23925	-20	1.61143
441.694	-20	-0.23925	-24	1.61143
442.119	-3	-0.23925	7	1.61143
442.544	13	-0.23925	-10	1.61143
442.97	-58	-0.23925	12	1.61143
443.395	-11	-0.23925	26	1.61143
443.82	3	-0.23925	-3	1.61143
444.245	-12	-0.23925	12	1.61143
444.67	4	-0.23925	28	1.61143
445.095	-26	-0.23925	22	1.61143
445.521	-11	-0.23925	9	1.61143
445.946	-29	-0.23925	-6	1.61143
446.371	8	-0.23925	-10	1.61143
446.796	2	-0.23925	2	1.61143
447.221	-8	-0.23925	12	1.61143
447.646	-28	-0.23925	4	1.61143
448.071	-3	-0.23925	2	1.61143
448.496	3	-0.23925	61	1.61143
448.921	-65	-0.23925	10	1.61143
449.346	26	-0.23925	-5	1.61143
449.772	15	-0.23925	-3	1.61143
450.197	-1	-0.23925	15	1.61143
450.622	-4	-0.23925	0	1.61143
451.047	-15	-0.23925	3	1.61143
451.472	45	-0.23925	-3	1.61143
451.897	24	-0.23925	16	1.61143
452.322	-22	-0.23925	-6	1.61143
452.747	3	-0.23925	-8	1.61143
453.172	43	-0.23925	-16	1.61143
453.597	-5	-0.23925	-5	1.61143
454.022	13	-0.23925	-23	1.61143
454.447	-15	-0.23925	36	1.61143
454.872	-2	-0.23925	19	1.61143
455.297	-9	-0.23925	-22	1.61143
455.722	40	-0.23925	40	1.61143
456.147	9	-0.23925	18	1.61143
456.572	22	-0.23925	-18	1.61143
456.997	39	-0.23925	7	1.61143
457.422	-18	-0.23925	24	1.61143
457.847	13	-0.23925	-20	1.61143
458.272	-12	-0.23925	-41	1.61143
458.697	33	-0.23925	-6	1.61143
459.121	-3	-0.23925	-33	1.61143
459.546	3	-0.23925	-7	1.61143
459.971	-28	-0.23925	-21	1.61143
460.396	-6	-0.23925	-8	1.61143
460.821	17	-0.23925	30	1.61143
461.246	14	-0.23925	-12	1.61143
461.671	-12	-0.23925	-13	1.61143
462.096	-17	-0.23925	-12	1.61143
462.521	27	-0.23925	-35	1.61143
462.946	5	-0.23925	-16	1.61143
463.37	-7	-0.23925	24	1.61143
463.795	-15	-0.23925	-5	1.61143
464.22	-40	-0.23925	-31	1.61143
464.645	-1	-0.23925	-3	1.61143
465.07	-3	-0.23925	20	1.61143
465.495	-9	-0.23925	-10	1.61143
465.919	-12	-0.23925	20	1.61143
466.344	-15	-0.23925	34	1.61143
466.769	2	-0.23925	-21	1.61143
467.194	-16	-0.23925	15	1.61143
467.619	-10	-0.23925	-15	1.61143
468.043	20	-0.23925	0	1.61143
468.468	-7	-0.23925	-4	1.61143
468.893	-24	-0.23925	-28	1.61143
469.318	-6	-0.23925	7	1.61143
469.743	28	-0.23925	-11	1.61143
470.167	7	-0.23925	-12	1.61143
470.592	-16	-0.23925	-33	1.61143
471.017	3	-0.23925	-25	1.61143
471.441	-14	-0.23925	-20	1.61143
471.866	10	-0.23925	6	1.61143
472.291	10	-0.23925	5	1.61143
472.716	-1	-0.23925	21	1.61143
473.14	7	-0.23925	17	1.61143
473.565	4	-0.23925	-36	1.61143
473.99	-7	-0.23925	-15	1.61143
474.414	14	-0.23925	10	1.61143
474.839	-6	-0.23925	-31	1.61143
475.264	-34	-0.23925	-17	1.61143
475.688	-11	-0.23925	-4	1.61143
476.113	-6	-0.23925	35	1.61143
476.538	-13	-0.23925	-20	1.61143
476.962	-6	-0.23925	8	1.61143
477.387	-19	-0.23925	10	1.61143
477.812	-22	-0.23925	-24	1.61143
478.236	-7	-0.23925	32	1.61143
478.661	-15	-0.23925	9	1.61143
479.086	-20	-0.23925	-28	1.61143
479.51	-14	-0.23925	7	1.61143
479.935	16	-0.23925	-9	1.61143
480.359	-19	-0.23925	-48	1.61143
480.784	10	-0.23925	-1	1.61143
481.208	-45	-0.23925	8	1.61143
481.633	-20	-0.23925	-10	1.61143
482.058	-12	-0.23925	-36	1.61143
482.482	-33	-0.23925	-13	1.61143
482.907	-19	-0.23925	7	1.61143
483.331	8	-0.23925	-3	1.61143
483.756	-25	-0.23925	10	1.61143
484.18	2	-0.23925	-10	1.61143
484.605	-12	-0.23925	-5	1.61143
485.029	-6	-0.23925	22	1.61143
485.454	-35	-0.23925	31	1.61143
485.878	-11	-0.23925	-5	1.61143
486.303	-24	-0.23925	12	1.61143
486.727	-53	-0.23925	-8	1.61143
487.152	8	-0.23925	15	1.61143
487.576	-5	-0.23925	-39	1.61143
488.001	10	-0.23925	3	1.61143
488.425	8	-0.23925	-15	1.61143
488.85	-3	-0.23925	4	1.61143
489.274	15	-0.23925	18	1.61143
489.699	-13	-0.23925	34	1.61143
490.123	-28	-0.23925	-36	1.61143
490.547	-1	-0.23925	-11	1.61143
490.972	-8	-0.23925	13	1.61143
491.396	-1	-0.23925	-3	1.61143
491.821	-24	-0.23925	-11	1.61143
492.245	-42	-0.23925	19	1.61143
492.669	18	-0.23925	12	1.61143
493.094	3	-0.23925	-1	1.61143
493.518	14	-0.23925	19	1.61143
493.942	-13	-0.23925	-17	1.61143
494.367	20	-0.23925	-1	1.61143
494.791	-7	-0.23925	3	1.61143
495.216	15	-0.23925	7	1.61143
495.64	-14	-0.23925	-13	1.61143
496.064	19	-0.23925	34	1.61143
496.489	-6	-0.23925	-3	1.61143
496.913	-45	-0.23925	-9	1.61143
497.337	8	-0.23925	15	1.61143
497.761	23	-0.23925	11	1.61143
498.186	21	-0.23925	4	1.61143
498.61	13	-0.23925	4	1.61143
499.034	-5	-0.23925	-6	1.61143
499.459	-11	-0.23925	-7	1.61143
499.883	15	-0.23925	9	1.61143
500.307	-17	-0.23925	-13	1.61143
500.731	49	-0.23925	-19	1.61143
501.156	-19	-0.23925	-24	1.61143
501.58	7	-0.23925	37	1.61143
502.004	-14	-0.23925	-10	1.61143
502.428	20	-0.23925	4	1.61143
502.852	-3	-0.23925	6	1.61143
503.277	-11	-0.23925	-36	1.61143
503.701	27	-0.23925	26	1.61143
504.125	9	-0.23925	31	1.61143
504.549	37	-0.23925	-14	1.61143
504.973	-21	-0.23925	22	1.61143
505.398	10	-0.23925	-4	1.61143
505.822	-14	-0.23925	64	1.61143
506.246	-12	-0.23925	-5	1.61143
506.67	-7	-0.23925	13	1.61143
507.094	16	-0.23925	30	1.61143
507.518	23	-0.23925	18	1.61143
507.942	9	-0.23925	-22	1.61143
508.367	-23	-0.23925	-23	1.61143
508.791	32	-0.23925	17	1.61143
509.215	-1	-0.23925	-29	1.61143
509.639	5	-0.23925	1	1.61143
510.063	-28	-0.23925	-13	1.61143
510.487	-1	-0.23925	-46	1.61143
510.911	-23	-0.23925	5	1.61143
511.335	3	-0.23925	12	1.61143
511.759	14	-0.23925	11	1.61143
512.183	22	-0.23925	-32	1.61143
512.607	-5	-0.23925	-6	1.61143
513.031	-9	-0.23925	13	1.61143
513.455	28	-0.23925	-10	1.61143
513.879	5	-0.23925	-11	1.61143
514.303	-16	-0.23925	6	1.61143
514.728	-9	-0.23925	27	1.61143
515.152	-13	-0.23925	-14	1.61143
515.576	-7	-0.23925	13	1.61143
516	35	-0.23925	7	1.61143
516.423	-41	-0.23925	15	1.61143
516.847	38	-0.23925	1	1.61143
517.271	-42	-0.23925	-10	1.61143
517.695	29	-0.23925	21	1.61143
518.119	7	-0.23925	18	1.61143
518.543	23	-0.23925	7	1.61143
518.967	1	-0.23925	-20	1.61143
519.391	-40	-0.23925	36	1.61143
519.815	-40	-0.23925	-4	1.61143
520.239	0	-0.23925	-3	1.61143
520.663	-3	-0.23925	-5	1.61143
521.087	-14	-0.23925	6	1.61143
521.511	-41	-0.23925	-11	1.61143
521.935	-1	-0.23925	4	1.61143
522.358	15	-0.23925	-12	1.61143
522.782	-15	-0.23925	-2	1.61143
523.206	7	-0.23925	14	1.61143
523.63	-3	-0.23925	-3	1.61143
524.054	14	-0.23925	-1	1.61143
524.478	-30	-0.23925	0	1.61143
524.902	-18	-0.23925	-28	1.61143
525.325	41	-0.23925	6	1.61143
525.749	6	-0.23925	10	1.61143
526.173	3	-0.23925	-36	1.61143
526.597	4	-0.23925	12	1.61143
527.021	-39	-0.23925	-14	1.61143
527.444	0	-0.23925	-31	1.61143
527.868	3	-0.23925	10	1.61143
528.292	-31	-0.23925	23	1.61143
528.716	2	-0.23925	-15	1.61143
529.139	18	-0.23925	31	1.61143
529.563	-5	-0.23925	-32	1.61143
529.987	-32	-0.23925	22	1.61143
530.411	-26	-0.23925	-15	1.61143
530.834	-14	-0.23925	-9	1.61143
531.258	-5	-0.23925	9	1.61143
531.682	-49	-0.23925	-7	1.61143
532.105	12	-0.23925	20	1.61143
532.529	8	-0.23925	6	1.61143
532.953	-27	-0.23925	6	1.61143
533.377	39	-0.23925	-13	1.61143
533.8	9	-0.23925	-21	1.61143
534.224	-8	-0.23925	37	1.61143
534.648	20	-0.23925	17	1.61143
535.071	-19	-0.23925	-21	1.61143
535.495	-25	-0.23925	30	1.61143
535.918	-12	-0.23925	11	1.61143
536.342	-12	-0.23925	1	1.61143
536.766	-19	-0.23925	-10	1.61143
537.189	9	-0.23925	20	1.61143
537.613	-11	-0.23925	-30	1.61143
538.036	-12	-0.23925	-27	1.61143
538.46	10	-0.23925	6	1.61143
538.884	-23	-0.23925	9	1.61143
539.307	-36	-0.23925	-23	1.61143
539.731	-11	-0.23925	-10	1.61143
540.154	38	-0.23925	16	1.61143
540.578	4	-0.23925	12	1.61143
541.001	36	-0.23925	5	1.61143
541.425	14	-0.23925	-10	1.61143
541.848	-3	-0.23925	15	1.61143
542.272	41	-0.23925	8	1.61143
542.696	-8	-0.23925	9	1.61143
543.119	27	-0.23925	-1	1.61143
543.543	-31	-0.23925	-5	1.61143
543.966	-29	-0.23925	25	1.61143
544.389	46	-0.23925	-11	1.61143
544.813	-1	-0.23925	-8	1.61143
545.236	-7	-0.23925	3	1.61143
545.66	-29	-0.23925	-23	1.61143
546.083	-13	-0.23925	6	1.61143
546.507	-18	-0.23925	4	1.61143
546.93	42	-0.23925	3	1.61143
547.354	-5	-0.23925	-6	1.61143
547.777	10	-0.23925	0	1.61143
548.2	-3	-0.23925	6	1.61143
548.624	-13	-0.23925	-6	1.61143
549.047	-4	-0.23925	-7	1.61143
549.471	20	-0.23925	-28	1.61143
549.894	9	-0.23925	-40	1.61143
550.317	-16	-0.23925	43	1.61143
550.741	-5	-0.23925	-19	1.61143
551.164	10	-0.23925	-21	1.61143
551.587	8	-0.23925	-26	1.61143
552.011	6	-0.23925	12	1.61143
552.434	-7	-0.23925	0	1.61143
552.857	23	-0.23925	20	1.61143
553.281	33	-0.23925	-23	1.61143
553.704	11	-0.23925	-16	1.61143
554.127	-13	-0.23925	-2	1.61143
554.551	-22	-0.23925	-42	1.61143
554.974	38	-0.23925	-31	1.61143
555.397	-1	-0.23925	18	1.61143
555.82	-7	-0.23925	6	1.61143
556.244	-24	-0.23925	-7	1.61143
556.667	23	-0.23925	-19	1.61143
557.09	17	-0.23925	-29	1.61143
557.513	-6	-0.23925	2	1.61143
557.937	-5	-0.23925	14	1.61143
558.36	29	-0.23925	-28	1.61143
558.783	18	-0.23925	-7	1.61143
559.206	-8	-0.23925	-6	1.61143
559.629	3	-0.23925	1	1.61143
560.053	-12	-0.23925	1	1.61143
560.476	-22	-0.23925	18	1.61143
560.899	-48	-0.23925	2	1.61143
561.322	-23	-0.23925	1	1.61143
561.745	-46	-0.23925	-6	1.61143
562.168	-18	-0.23924	-22	1.61143
562.592	24	-0.23924	10	1.61143
563.015	-8	-0.23924	-37	1.61143
563.438	4	-0.23924	-24	1.61143
563.861	-10	-0.23924	-4	1.61143
564.284	-20	-0.23923	-27	1.61143
564.707	-3	-0.23923	23	1.61143
565.13	1	-0.23923	2	1.61143
565.553	-5	-0.23922	33	1.61143
565.976	-21	-0.23921	8	1.61143
566.399	-37	-0.23921	0	1.61143
566.823	9	-0.2392	25	1.61143
567.246	-27	-0.23919	25	1.61143
567.669	-2	-0.23918	-1	1.61143
568.092	14	-0.23916	-10	1.61143
568.515	20	-0.23915	-12	1.61143
568.938	0	-0.23913	3	1.61143
569.361	-47	-0.23911	-34	1.61143
569.784	12	-0.23908	-10	1.61143
570.207	20	-0.23905	-30	1.61143
570.63	55	-0.23901	35	1.61143
571.053	-16	-0.23897	-29	1.61144
571.476	18	-0.23892	10	1.61144
571.899	-8	-0.23887	-6	1.61144
572.322	-27	-0.2388	23	1.61144
572.745	7	-0.23872	1	1.61144
573.167	-33	-0.23863	-2	1.61144
573.59	13	-0.23853	11	1.61144
574.013	41	-0.23841	21	1.61145
574.436	18	-0.23827	-10	1.61145
574.859	6	-0.2381	19	1.61145
575.282	22	-0.23791	-35	1.61146
575.705	35	-0.23769	2	1.61146
576.128	-38	-0.23744	14	1.61147
576.551	23	-0.23714	-4	1.61148
576.973	-18	-0.23681	-26	1.61149
577.396	28	-0.23641	14	1.6115
577.819	10	-0.23596	6	1.61151
578.242	-5	-0.23544	16	1.61153
578.665	3	-0.23485	32	1.61155
579.088	-39	-0.23416	28	1.61157
579.51	19	-0.23338	18	1.6116
579.933	-8	-0.23247	-48	1.61163
580.356	7	-0.23144	-4	1.61167
580.779	-10	-0.23025	-24	1.61172
581.202	-22	-0.2289	-6	1.61178
581.624	27	-0.22736	21	1.61185
582.047	-8	-0.22559	-10	1.61193
582.47	-5	-0.22358	-10	1.61203
582.893	25	-0.22129	-11	1.61214
583.315	15	-0.21869	-26	1.61228
583.738	-12	-0.21573	16	1.61244
584.161	12	-0.21236	20	1.61263
584.584	0	-0.20854	13	1.61286
585.006	-13	-0.20422	13	1.61313
585.429	14	-0.19932	-34	1.61344
585.852	6	-0.19377	-11	1.61381
586.274	-14	-0.18752	24	1.61425
586.697	2	-0.18044	-12	1.61476
587.12	-14	-0.17245	26	1.61536
587.542	-37	-0.16348	-23	1.61606
587.965	-24	-0.15334	-16	1.61688
588.388	0	-0.14195	21	1.61783
588.81	-6	-0.12917	9	1.61895
589.233	1	-0.1148	17	1.62025
589.656	5	-0.09867	4	1.62177
590.078	5	-0.08065	-2	1.62352
590.501	14	-0.06043	-6	1.62557
590.923	5	-0.03787	4	1.62793
591.346	-5	-0.01261	24	1.63068
591.768	24	0.01551	-54	1.63384
592.191	-11	0.04694	-32	1.63751
592.614	3	0.08196	-7	1.64174
593.036	-3	0.12083	11	1.6466
593.459	-20	0.16414	-7	1.65221
593.881	8	0.21213	-13	1.65865
594.304	-12	0.2655	12	1.66605
594.726	18	0.32452	16	1.67452
595.149	-24	0.39003	-1	1.68424
595.571	-17	0.46232	-3	1.69533
595.994	-9	0.54241	-7	1.70803
596.416	1	0.63062	22	1.72249
596.839	-54	0.72814	-12	1.739
597.261	-15	0.83535	-13	1.75775
597.684	-4	0.95364	-4	1.7791
598.106	-31	1.08341	50	1.80329
598.528	-4	1.22597	-4	1.83072
598.951	-10	1.3828	7	1.86184
599.373	-26	1.55435	10	1.89696
599.796	-3	1.7427	-10	1.93673
600.218	-3	1.9483	34	1.98148
600.64	-14	2.17304	-22	2.0319
601.063	18	2.41905	31	2.08877
601.485	-7	2.6868	-15	2.15254
601.908	-18	2.9793	9	2.22429
602.33	-10	3.29702	6	2.30454
602.752	-7	3.64255	3	2.39437
603.175	-9	4.01889	-25	2.49507
603.597	33	4.42642	3	2.60726
604.019	7	4.8683	2	2.73239
604.442	-6	5.34811	2	2.87211
604.864	-1	5.86612	-24	3.02719
605.286	-3	6.42607	0	3.19949
605.709	20	7.03223	11	3.39115
606.131	-23	7.68464	25	3.60306
606.553	2	8.38772	38	3.83761
606.975	32	9.14461	21	4.09686
607.398	-7	9.9606	24	4.38377
607.82	34	10.8352	25	4.69938
608.242	-21	11.7739	6	5.0469
608.664	13	12.7803	-38	5.42905
609.087	0	13.8607	-7	5.8498
609.509	16	15.014	22	6.31024
609.931	5	16.2465	13	6.8146
610.353	25	17.5625	3	7.36636
610.775	67	18.9659	1	7.96919
611.197	11	20.461	13	8.62694
611.62	0	22.0562	18	9.34546
612.042	28	23.7481	-5	10.1256
612.464	33	25.5448	25	10.9735
612.886	72	27.4509	31	11.8938
613.308	26	29.4707	17	12.8913
613.73	22	31.6089	-7	13.9712
614.153	18	33.8752	6	15.1414
614.575	38	36.2636	23	16.4019
614.997	23	38.7835	63	17.7609
615.419	20	41.4394	29	19.2242
615.841	5	44.2355	26	20.7976
616.263	26	47.1758	30	22.4871
616.685	53	50.2644	12	24.2988
617.107	44	53.5052	39	26.2389
617.529	68	56.9018	28	28.3136
617.951	78	60.4577	46	30.5292
618.373	48	64.176	19	32.892
618.795	18	68.0598	19	35.4082
619.217	45	72.1117	-11	38.0842
619.639	65	76.3341	17	40.926
620.061	24	80.729	52	43.9396
620.483	52	85.2981	70	47.131
620.905	41	90.0427	64	50.5056
621.327	55	94.9635	72	54.069
621.749	62	100.061	81	57.8263
622.171	88	105.335	41	61.7821
622.593	62	110.785	60	65.941
623.015	69	116.41	74	70.3069
623.437	105	122.208	53	74.8833
623.859	43	128.177	100	79.6731
624.281	118	134.315	41	84.6787
624.703	83	140.617	46	89.9019
625.124	111	147.064	40	95.3305
625.546	116	153.683	114	100.991
625.968	162	160.452	123	106.87
626.39	137	167.366	75	112.966
626.812	103	174.418	86	119.277
627.234	163	181.6	90	125.801
627.656	139	188.906	85	132.533
628.077	150	196.308	132	139.452
628.499	167	203.832	135	146.584
628.921	209	211.451	105	153.907
629.343	218	219.154	133	161.413
629.765	200	226.93	163	169.093
630.186	231	234.749	157	176.918
630.608	195	242.635	123	184.913
631.03	260	250.556	164	193.049
631.452	259	258.5	162	201.313
631.873	259	266.433	147	209.669
632.295	280	274.379	110	218.143
632.717	299	282.303	169	226.698
633.139	307	290.192	196	235.317
633.56	323	298.009	239	243.962
633.982	363	305.778	213	252.655
634.404	325	313.462	223	261.355
634.825	347	321.029	250	270.022
635.247	379	328.497	298	278.676
635.669	357	335.831	265	287.274
636.09	415	343	298	295.774
636.512	463	350.019	309	304.194
636.934	405	356.856	271	312.491
637.355	422	363.479	319	320.622
637.777	372	369.904	350	328.604
638.199	463	376.099	382	336.394
638.62	396	382.034	436	343.95
639.042	422	387.724	424	351.286
639.463	459	393.127	383	358.345
639.885	465	398.255	461	365.139
640.307	449	403.082	453	371.628
640.728	403	407.585	452	377.779
641.15	454	411.774	464	383.6
641.571	479	415.617	467	389.045
641.993	428	419.123	426	394.121
642.414	450	422.266	450	398.788
642.836	421	425.052	441	403.052
643.257	451	427.461	453	406.878
643.679	434	429.497	483	410.272
644.1	451	431.146	448	413.206
644.522	477	432.411	467	415.684
644.943	420	433.283	433	417.685
645.365	439	433.762	466	419.211
645.786	448	433.847	462	420.252
646.207	434	433.537	414	420.806
646.629	414	432.832	508	420.871
647.05	400	431.737	425	420.448
647.472	403	430.249	378	419.535
647.893	461	428.38	409	418.14
648.315	394	426.127	433	416.261
648.736	370	423.505	356	413.914
649.157	420	420.517	355	411.103
649.579	376	417.163	414	407.829
650	370	413.467	364	404.119
650.421	360	409.431	322	399.979
650.843	345	405.056	390	395.41
651.264	351	400.374	337	390.451
651.685	356	395.386	344	385.108
652.107	341	390.093	334	379.383
652.528	347	384.533	323	373.323
652.949	337	378.708	351	366.935
653.371	338	372.618	318	360.222
653.792	314	366.306	313	353.237
654.213	325	359.775	331	345.987
654.634	323	353.038	268	338.494
655.056	335	346.097	243	330.761
655.477	330	338.999	261	322.849
655.898	318	331.745	316	314.762
656.319	311	324.352	287	306.523
656.74	329	316.835	227	298.155
657.162	298	309.193	269	289.66
657.583	272	301.478	262	281.102
658.004	288	293.688	210	272.483
658.425	288	285.84	243	263.823
658.846	264	277.948	208	255.145
659.267	231	270.029	213	246.469
659.689	210	262.078	274	237.793
660.11	246	254.148	197	229.179
660.531	248	246.233	230	220.624
660.952	216	238.348	235	212.145
661.373	224	230.506	201	203.758
661.794	224	222.719	221	195.48
662.215	219	214.999	182	187.324
662.636	209	207.358	176	179.304
663.057	242	199.806	176	171.433
663.479	233	192.337	241	163.703
663.9	166	184.994	201	156.161
664.321	209	177.77	157	148.799
664.742	184	170.673	140	141.624
665.163	168	163.709	102	134.644
665.584	127	156.887	138	127.865
666.005	188	150.212	156	121.292
666.426	144	143.689	119	114.928
666.847	123	137.325	132	108.779
667.268	171	131.122	87	102.845
667.689	145	125.085	142	97.1278
668.11	130	119.218	112	91.6288
668.53	158	113.535	156	86.36
668.951	111	108.011	139	81.2953
669.372	156	102.662	100	76.446
669.793	144	97.489	123	71.81
670.214	105	92.4916	98	67.3845
670.635	91	87.6698	95	63.1663
671.056	112	83.0232	99	59.1515
671.477	81	78.5506	120	55.3359
671.898	107	74.2505	102	51.7149
672.319	88	70.1213	80	48.2836
672.739	77	66.1698	72	45.0442
673.16	84	62.3748	43	41.9756
673.581	57	58.7431	69	39.0802
674.002	71	55.2716	71	36.352
674.423	64	51.9571	60	33.7849
674.844	96	48.7959	96	31.3728
675.264	108	45.7913	90	29.1147
675.685	69	42.9251	63	26.9936
676.106	61	40.2007	52	25.0088
676.527	98	37.6139	58	23.1541
676.947	56	35.166	53	21.4273
677.368	94	32.8412	53	19.814
677.789	66	30.641	64	18.3127
678.21	81	28.5609	40	16.9173
678.63	62	26.6011	32	15.6252
679.051	49	24.7478	67	14.4245
679.472	86	23.0014	79	13.313
679.892	82	21.3612	67	12.2879
680.313	87	19.815	50	11.3391
680.734	47	18.3627	69	10.4643
681.154	47	17.0029	63	9.66065
681.575	-15	15.7252	64	8.91977
681.996	46	14.5288	68	8.23936
682.416	70	13.4122	62	7.61671
682.837	59	12.3663	5	7.04495
683.258	22	11.3899	70	6.52191
683.678	28	10.4815	51	6.04513
684.099	31	9.63313	56	5.60901
684.519	37	8.8455	29	5.2125
684.94	37	8.11147	71	4.85074
685.361	58	7.42978	39	4.52192
685.781	78	6.79879	61	4.22412
686.202	54	6.21255	67	3.95345
686.622	29	5.67101	52	3.70894
687.043	16	5.16889	48	3.48727
687.463	47	4.70599	60	3.28753
687.884	97	4.27766	32	3.10692
688.304	20	3.88358	60	2.94458
688.725	26	3.51965	45	2.79815
689.145	22	3.1855	95	2.66688
689.566	30	2.87754	41	2.54877
689.986	49	2.59534	5	2.44315
690.407	26	2.33577	56	2.34836
690.827	39	2.09838	11	2.2638
691.247	40	1.88097	9	2.18828
691.668	15	1.68158	54	2.12076
692.088	34	1.49978	29	2.06075
692.509	48	1.33339	62	2.00723
692.929	21	1.18197	57	1.95979
693.349	37	1.04397	18	1.91768
693.77	20	0.91804	29	1.88026
694.19	12	0.80378	8	1.84722
694.61	20	0.69995	23	1.818
695.031	40	0.60548	-5	1.79213
695.451	-1	0.52001	15	1.76936
695.871	42	0.44258	42	1.74931
696.292	3	0.37233	37	1.73162
696.712	49	0.30896	20	1.71612
697.132	33	0.25172	-23	1.70251
697.553	14	0.19994	2	1.69055
697.973	44	0.15337	17	1.6801
698.393	15	0.11142	3	1.67096
698.813	-16	0.07367	37	1.66298
699.234	22	0.03965	-14	1.65601
699.654	21	0.00918	38	1.64994
700.074	11	-0.01817	-6	1.64466
700.494	35	-0.04268	2	1.64008
700.915	11	-0.06468	14	1.63608
701.335	21	-0.08432	17	1.63263
701.755	39	-0.10187	13	1.62964
702.175	17	-0.11754	-15	1.62705
702.595	12	-0.13152	16	1.62482
703.015	74	-0.14399	23	1.62289
703.436	17	-0.15511	2	1.62123
703.856	28	-0.16498	6	1.6198
704.276	8	-0.17375	-8	1.61857
704.696	-1	-0.18153	35	1.61751
705.116	9	-0.18844	20	1.61661
705.536	20	-0.19456	22	1.61583
705.956	35	-0.19998	14	1.61517
706.376	20	-0.20477	-2	1.6146
706.796	42	-0.20901	33	1.61411
707.216	45	-0.21275	16	1.6137
707.636	-14	-0.21605	-2	1.61335
708.056	19	-0.21895	18	1.61305
708.477	27	-0.22152	10	1.6128
708.897	22	-0.22377	-11	1.61258
709.317	1	-0.22574	8	1.6124
709.737	17	-0.22748	-3	1.61224
710.157	34	-0.229	-25	1.61211
710.576	40	-0.23033	1	1.612
710.996	3	-0.23149	-12	1.61191
711.416	12	-0.23251	-20	1.61183
711.836	26	-0.23341	13	1.61177
712.256	31	-0.23418	43	1.61171
712.676	-25	-0.23486	14	1.61166
713.096	21	-0.23545	-13	1.61163
713.516	6	-0.23597	7	1.61159
713.936	4	-0.23641	9	1.61157
714.356	6	-0.2368	13	1.61154
714.776	25	-0.23714	-14	1.61152
715.196	6	-0.23743	-2	1.61151
715.615	61	-0.23769	3	1.6115
716.035	-25	-0.23791	-5	1.61148
716.455	0	-0.2381	-13	1.61148
716.875	-14	-0.23826	-14	1.61147
717.295	5	-0.2384	-7	1.61146
717.715	24	-0.23852	-48	1.61146
718.134	42	-0.23863	-24	1.61145
718.554	28	-0.23872	-35	1.61145
718.974	27	-0.2388	-3	1.61145
719.394	7	-0.23886	11	1.61144
719.813	-2	-0.23892	-22	1.61144
720.233	5	-0.23897	14	1.61144
720.653	3	-0.23901	2	1.61144
721.073	16	-0.23905	17	1.61144
721.492	-18	-0.23908	10	1.61144
721.912	42	-0.2391	13	1.61144
722.332	8	-0.23913	20	1.61143
722.751	-18	-0.23915	-2	1.61143
723.171	8	-0.23916	16	1.61143
723.591	-10	-0.23918	-2	1.61143
724.01	31	-0.23919	9	1.61143
724.43	-17	-0.2392	11	1.61143
724.85	46	-0.23921	37	1.61143
725.269	33	-0.23921	35	1.61143
725.689	-15	-0.23922	-29	1.61143
726.108	-11	-0.23922	-13	1.61143
726.528	1	-0.23923	-10	1.61143
726.948	26	-0.23923	-10	1.61143
727.367	-11	-0.23924	18	1.61143
727.787	-3	-0.23924	-37	1.61143
728.206	-7	-0.23924	-19	1.61143
728.626	18	-0.23924	25	1.61143
729.045	-25	-0.23924	-1	1.61143
729.465	1	-0.23924	25	1.61143
729.884	4	-0.23925	-16	1.61143
730.304	-12	-0.23925	35	1.61143
730.723	-25	-0.23925	-26	1.61143
731.143	13	-0.23925	15	1.61143
731.562	28	-0.23925	-28	1.61143
731.982	31	-0.23925	-23	1.61143
732.401	4	-0.23925	27	1.61143
732.821	-5	-0.23925	18	1.61143
733.24	-5	-0.23925	-12	1.61143
733.66	4	-0.23925	24	1.61143
734.079	-22	-0.23925	-24	1.61143
734.498	63	-0.23925	-25	1.61143
734.918	-13	-0.23925	19	1.61143
735.337	-7	-0.23925	27	1.61143
735.756	23	-0.23925	22	1.61143
736.176	20	-0.23925	16	1.61143
736.595	-27	-0.23925	1	1.61143
737.015	62	-0.23925	-6	1.61143
737.434	16	-0.23925	13	1.61143
737.853	21	-0.23925	28	1.61143
738.272	19	-0.23925	10	1.61143
738.692	32	-0.23925	24	1.61143
739.111	-1	-0.23925	-31	1.61143
739.53	29	-0.23925	-3	1.61143
739.95	35	-0.23925	50	1.61143
740.369	19	-0.23925	-29	1.61143
740.788	19	-0.23925	-8	1.61143
741.207	38	-0.23925	19	1.61143
741.627	18	-0.23925	-10	1.61143
742.046	4	-0.23925	-5	1.61143
742.465	26	-0.23925	2	1.61143
742.884	-13	-0.23925	-5	1.61143
743.303	-30	-0.23925	7	1.61143
743.722	22	-0.23925	34	1.61143
744.142	-11	-0.23925	-40	1.61143
744.561	4	-0.23925	17	1.61143
744.98	-20	-0.23925	17	1.61143
745.399	-5	-0.23925	26	1.61143
745.818	-12	-0.23925	9	1.61143
746.237	27	-0.23925	-21	1.61143
746.656	23	-0.23925	-14	1.61143
747.075	7	-0.23925	-4	1.61143
747.495	3	-0.23925	8	1.61143
747.914	12	-0.23925	13	1.61143
748.333	28	-0.23925	24	1.61143
748.752	8	-0.23925	-8	1.61143
749.171	21	-0.23925	-19	1.61143
749.59	6	-0.23925	-16	1.61143
750.009	7	-0.23925	0	1.61143
750.428	-24	-0.23925	-10	1.61143
750.847	-26	-0.23925	-23	1.61143
751.266	9	-0.23925	-8	1.61143
751.685	-6	-0.23925	6	1.61143
752.104	28	-0.23925	-2	1.61143
752.523	-7	-0.23925	-11	1.61143
752.942	-19	-0.23925	11	1.61143
753.36	-43	-0.23925	24	1.61143
753.779	31	-0.23925	-24	1.61143
754.198	-22	-0.23925	17	1.61143
754.617	-21	-0.23925	10	1.61143
755.036	-46	-0.23925	-19	1.61143
755.455	-27	-0.23925	-5	1.61143
755.874	-25	-0.23925	30	1.61143
756.293	8	-0.23925	-11	1.61143
756.711	-2	-0.23925	4	1.61143
757.13	5	-0.23925	11	1.61143
757.549	-27	-0.23925	-8	1.61143
757.968	-12	-0.23925	-11	1.61143
758.387	-14	-0.23925	-13	1.61143
758.806	-37	-0.23925	-36	1.61143
759.224	37	-0.23925	-6	1.61143
759.643	-9	-0.23925	25	1.61143
760.062	-17	-0.23925	9	1.61143
760.481	-37	-0.23925	-5	1.61143
760.899	2	-0.23925	3	1.61143
761.318	-22	-0.23925	-12	1.61143
761.737	26	-0.23925	53	1.61143
762.155	4	-0.23925	8	1.61143
762.574	-31	-0.23925	-13	1.61143
762.993	43	-0.23925	36	1.61143
763.412	2	-0.23925	45	1.61143
763.83	-2	-0.23925	3	1.61143
764.249	19	-0.23925	23	1.61143
764.667	-23	-0.23925	-3	1.61143
765.086	5	-0.23925	10	1.61143
765.505	10	-0.23925	-4	1.61143
765.923	-7	-0.23925	14	1.61143
766.342	13	-0.23925	9	1.61143
766.76	9	-0.23925	17	1.61143
767.179	32	-0.23925	19	1.61143
767.598	31	-0.23925	-21	1.61143
768.016	3	-0.23925	7	1.61143
768.435	-4	-0.23925	6	1.61143
768.853	20	-0.23925	-1	1.61143
769.272	2	-0.23925	9	1.61143
769.69	-29	-0.23925	-1	1.61143
770.109	-11	-0.23925	-5	1.61143
770.527	21	-0.23925	-32	1.61143
770.946	25	-0.23925	5	1.61143
771.364	-37	-0.23925	9	1.61143
771.783	-4	-0.23925	-12	1.61143
772.201	-17	-0.23925	-15	1.61143
772.62	11	-0.23925	-20	1.61143
773.038	-3	-0.23925	17	1.61143
773.456	-2	-0.23925	-3	1.61143
773.875	-3	-0.23925	-21	1.61143
774.293	-4	-0.23925	28	1.61143
774.712	-12	-0.23925	-7	1.61143
775.13	1	-0.23925	25	1.61143
775.548	18	-0.23925	5	1.61143
775.967	-15	-0.23925	16	1.61143
776.385	-13	-0.23925	39	1.61143
776.803	-36	-0.23925	17	1.61143
777.222	-16	-0.23925	22	1.61143
777.64	23	-0.23925	10	1.61143
778.058	34	-0.23925	25	1.61143
778.477	39	-0.23925	-25	1.61143
778.895	-2	-0.23925	-4	1.61143
779.313	37	-0.23925	22	1.61143
779.731	33	-0.23925	21	1.61143
780.15	-13	-0.23925	9	1.61143
780.568	24	-0.23925	21	1.61143
780.986	-24	-0.23925	-6	1.61143
781.404	17	-0.23925	-11	1.61143
781.822	13	-0.23925	30	1.61143
782.241	-17	-0.23925	16	1.61143
782.659	-10	-0.23925	-4	1.61143
783.077	18	-0.23925	-24	1.61143
783.495	4	-0.23925	-16	1.61143
783.913	-16	-0.23925	-16	1.61143
784.331	-17	-0.23925	-8	1.61143
784.749	17	-0.23925	14	1.61143
785.168	8	-0.23925	11	1.61143
785.586	11	-0.23925	37	1.61143
786.004	-3	-0.23925	-4	1.61143
786.422	9	-0.23925	0	1.61143
786.84	-13	-0.23925	2	1.61143
787.258	21	-0.23925	-13	1.61143
787.676	35	-0.23925	3	1.61143
788.094	-18	-0.23925	-1	1.61143
788.512	18	-0.23925	-23	1.61143
788.93	-17	-0.23925	-33	1.61143
789.348	-5	-0.23925	-11	1.61143
789.766	-14	-0.23925	-2	1.61143
790.184	-27	-0.23925	-7	1.61143
790.602	0	-0.23925	2	1.61143
791.02	49	-0.23925	31	1.61143
791.438	3	-0.23925	18	1.61143
791.856	1	-0.23925	0	1.61143
792.274	16	-0.23925	17	1.61143
792.692	19	-0.23925	-38	1.61143
793.11	-14	-0.23925	0	1.61143
793.527	-37	-0.23925	-12	1.61143
793.945	6	-0.23925	-49	1.61143
794.363	-21	-0.23925	-20	1.61143
794.781	-2	-0.23925	24	1.61143
795.199	27	-0.23925	15	1.61143
795.617	-6	-0.23925	15	1.61143
796.035	-3	-0.23925	-3	1.61143
796.452	-1	-0.23925	-11	1.61143
796.87	-23	-0.23925	-11	1.61143
797.288	-18	-0.23925	5	1.61143
797.706	-22	-0.23925	4	1.61143
798.124	-27	-0.23925	-20	1.61143
798.541	7	-0.23925	16	1.61143
798.959	4	-0.23925	26	1.61143
799.377	-34	-0.23925	-18	1.61143
799.794	-17	-0.23925	14	1.61143
800.212	-21	-0.23925	-19	1.61143
800.63	-38	-0.23925	-19	1.61143
801.048	-23	-0.23925	12	1.61143
801.465	-32	-0.23925	-4	1.61143
801.883	4	-0.23925	-2	1.61143
802.301	-20	-0.23925	5	1.61143
802.718	-17	-0.23925	-13	1.61143
803.136	-53	-0.23925	-6	1.61143
803.553	-11	-0.23925	6	1.61143
803.971	-6	-0.23925	31	1.61143
804.389	-2	-0.23925	6	1.61143
804.806	16	-0.23925	2	1.61143
805.224	-10	-0.23925	9	1.61143
805.641	29	-0.23925	10	1.61143
806.059	8	-0.23925	6	1.61143
806.476	-19	-0.23925	-7	1.61143
806.894	8	-0.23925	3	1.61143
807.312	3	-0.23925	52	1.61143
807.729	-44	-0.23925	2	1.61143
808.147	14	-0.23925	-21	1.61143
808.564	6	-0.23925	-2	1.61143
808.982	23	-0.23925	2	1.61143
809.399	11	-0.23925	35	1.61143
809.816	-18	-0.23925	16	1.61143
810.234	34	-0.23925	-16	1.61143
810.651	-11	-0.23925	-12	1.61143
811.069	-25	-0.23925	1	1.61143
811.486	35	-0.23925	-1	1.61143
811.904	-13	-0.23925	23	1.61143
812.321	-1	-0.23925	10	1.61143
812.738	-22	-0.23925	41	1.61143
813.156	-18	-0.23925	17	1.61143
813.573	8	-0.23925	16	1.61143
813.99	34	-0.23925	-20	1.61143
814.408	-4	-0.23925	2	1.61143
814.825	15	-0.23925	25	1.61143
815.242	19	-0.23925	-12	1.61143
815.66	18	-0.23925	41	1.61143
816.077	34	-0.23925	-38	1.61143
816.494	19	-0.23925	-6	1.61143
816.911	0	-0.23925	4	1.61143
817.329	-19	-0.23925	19	1.61143
817.746	28	-0.23925	-16	1.61143
818.163	15	-0.23925	-14	1.61143
818.58	-6	-0.23925	5	1.61143
818.998	23	-0.23925	-2	1.61143
819.415	27	-0.23925	28	1.61143
819.832	15	-0.23925	-26	1.61143
820.249	-7	-0.23925	-65	1.61143
820.666	-3	-0.23925	-29	1.61143
821.083	-4	-0.23925	-3	1.61143
821.501	-18	-0.23925	2	1.61143
821.918	18	-0.23925	12	1.61143
822.335	2	-0.23925	12	1.61143
822.752	-19	-0.23925	-20	1.61143
823.169	6	-0.23925	27	1.61143
823.586	37	-0.23925	-34	1.61143
824.003	-22	-0.23925	18	1.61143
824.42	-17	-0.23925	37	1.61143
824.837	-7	-0.23925	-13	1.61143
825.254	16	-0.23925	16	1.61143
825.671	-9	-0.23925	-18	1.61143
826.088	12	-0.23925	-17	1.61143
826.505	-29	-0.23925	4	1.61143
826.922	8	-0.23925	-14	1.61143
827.339	8	-0.23925	12	1.61143
827.756	-14	-0.23925	16	1.61143
828.173	18	-0.23925	-7	1.61143
828.59	-22	-0.23925	0	1.61143
829.007	5	-0.23925	-6	1.61143
829.424	-3	-0.23925	-11	1.61143
829.841	8	-0.23925	-12	1.61143
830.258	-1	-0.23925	-19	1.61143
830.675	-12	-0.23925	-46	1.61143
831.091	-27	-0.23925	-24	1.61143
831.508	20	-0.23925	20	1.61143
831.925	-25	-0.23925	6	1.61143
832.342	23	-0.23925	-8	1.61143
832.759	33	-0.23925	-31	1.61143
833.176	-8	-0.23925	-23	1.61143
833.592	14	-0.23925	5	1.61143
834.009	-12	-0.23925	-29	1.61143
834.426	6	-0.23925	31	1.61143
834.843	-11	-0.23925	25	1.61143
835.26	28	-0.23925	-1	1.61143
835.676	-13	-0.23925	-2	1.61143
836.093	-3	-0.23925	-21	1.61143
836.51	-3	-0.23925	-15	1.61143
836.926	4	-0.23925	6	1.61143
837.343	5	-0.23925	-18	1.61143
837.76	-13	-0.23925	14	1.61143
838.176	-55	-0.23925	29	1.61143
838.593	-10	-0.23925	49	1.61143
839.01	-27	-0.23925	-20	1.61143
839.426	34	-0.23925	-18	1.61143
839.843	-20	-0.23925	11	1.61143
840.26	-10	-0.23925	-35	1.61143
840.676	-8	-0.23925	11	1.61143
841.093	-39	-0.23925	-37	1.61143
841.509	10	-0.23925	-25	1.61143
841.926	-21	-0.23925	-10	1.61143
842.343	-10	-0.23925	13	1.61143
842.759	24	-0.23925	24	1.61143
843.176	5	-0.23925	-3	1.61143
843.592	8	-0.23925	-19	1.61143
844.009	-5	-0.23925	-2	1.61143
844.425	0	-0.23925	-4	1.61143
844.842	0	-0.23925	-6	1.61143
845.258	-8	-0.23925	-3	1.61143
845.675	-17	-0.23925	-11	1.61143
846.091	18	-0.23925	4	1.61143
846.507	14	-0.23925	-9	1.61143
846.924	-19	-0.23925	1	1.61143
847.34	-32	-0.23925	26	1.61143
847.757	13	-0.23925	1	1.61143
848.173	39	-0.23925	13	1.61143
848.589	-18	-0.23925	-32	1.61143
849.006	24	-0.23925	-5	1.61143
849.422	7	-0.23925	-3	1.61143
849.839	-22	-0.23925	3	1.61143
850.255	2	-0.23925	-22	1.61143
850.671	-22	-0.23925	-9	1.61143
851.088	-14	-0.23925	3	1.61143
851.504	-21	-0.23925	18	1.61143
851.92	-18	-0.23925	-10	1.61143
852.336	-18	-0.23925	18	1.61143
852.753	-11	-0.23925	-17	1.61143
853.169	-36	-0.23925	23	1.61143
853.585	18	-0.23925	30	1.61143
854.001	12	-0.23925	4	1.61143
854.418	-18	-0.23925	-10	1.61143
854.834	5	-0.23925	22	1.61143
855.25	-39	-0.23925	-1	1.61143
855.666	22	-0.23925	-22	1.61143
856.082	-22	-0.23925	-13	1.61143
856.498	19	-0.23925	-4	1.61143
856.915	-1	-0.23925	13	1.61143
857.331	-42	-0.23925	2	1.61143
857.747	35	-0.23925	-5	1.61143
858.163	-9	-0.23925	-7	1.61143
858.579	-9	-0.23925	30	1.61143
858.995	-12	-0.23925	-12	1.61143
859.411	-27	-0.23925	0	1.61143
859.827	18	-0.23925	4	1.61143
860.243	-22	-0.23925	11	1.61143
860.659	15	-0.23925	-2	1.61143
861.075	-3	-0.23925	0	1.61143
861.491	22	-0.23925	-11	1.61143
861.907	-13	-0.23925	8	1.61143
862.323	-6	-0.23925	15	1.61143
862.739	-30	-0.23925	0	1.61143
863.155	-2	-0.23925	-7	1.61143
863.571	26	-0.23925	16	1.61143
863.987	18	-0.23925	-17	1.61143
864.403	7	-0.23925	-17	1.61143
864.819	4	-0.23925	-11	1.61143
865.235	-11	-0.23925	29	1.61143
865.651	55	-0.23925	-13	1.61143
866.067	-16	-0.23925	-14	1.61143
866.483	2	-0.23925	-3	1.61143
866.898	24	-0.23925	-14	1.61143
867.314	1	-0.23925	-11	1.61143
867.73	14	-0.23925	-3	1.61143
868.146	0	-0.23925	-43	1.61143
868.562	40	-0.23925	-8	1.61143
868.978	3	-0.23925	-44	1.61143
869.393	10	-0.23925	-5	1.61143
869.809	-8	-0.23925	11	1.61143
870.225	17	-0.23925	29	1.61143
870.641	-22	-0.23925	-6	1.61143
871.056	-14	-0.23925	-35	1.61143
871.472	-6	-0.23925	-33	1.61143
871.888	21	-0.23925	-17	1.61143
872.303	36	-0.23925	5	1.61143
872.719	-4	-0.23925	17	1.61143
873.135	-25	-0.23925	10	1.61143
873.55	24	-0.23925	-11	1.61143
873.966	39	-0.23925	-13	1.61143
874.382	33	-0.23925	7	1.61143
874.797	-48	-0.23925	9	1.61143
875.213	-44	-0.23925	-37	1.61143
875.629	14	-0.23925	-8	1.61143
876.044	-25	-0.23925	-4	1.61143
876.46	-15	-0.23925	-5	1.61143
876.875	-46	-0.23925	3	1.61143
877.291	-43	-0.23925	-4	1.61143
877.706	-18	-0.23925	13	1.61143
878.122	25	-0.23925	3	1.61143
878.537	-28	-0.23925	-7	1.61143
878.953	12	-0.23925	-9	1.61143
879.368	10	-0.23925	-17	1.61143
879.784	15	-0.23925	-13	1.61143
880.199	-8	-0.23925	0	1.61143
880.615	-25	-0.23925	-22	1.61143
881.03	-19	-0.23925	-15	1.61143
881.446	2	-0.23925	-17	1.61143
881.861	-11	-0.23925	-7	1.61143
882.277	-10	-0.23925	7	1.61143
882.692	-33	-0.23925	-6	1.61143
883.107	-13	-0.23925	-8	1.61143
883.523	24	-0.23925	4	1.61143
883.938	-9	-0.23925	-23	1.61143
884.353	-27	-0.23925	-13	1.61143
884.769	19	-0.23925	-11	1.61143
885.184	19	-0.23925	4	1.61143
885.599	15	-0.23925	25	1.61143
886.015	-6	-0.23925	-21	1.61143
886.43	-11	-0.23925	-27	1.61143
886.845	28	-0.23925	30	1.61143
887.261	-11	-0.23925	-15	1.61143
887.676	-22	-0.23925	-9	1.61143
888.091	-9	-0.23925	12	1.61143
888.506	3	-0.23925	-18	1.61143
888.921	-8	-0.23925	29	1.61143
889.337	17	-0.23925	-7	1.61143
889.752	-38	-0.23925	44	1.61143
890.167	-42	-0.23925	-3	1.61143
890.582	-1	-0.23925	2	1.61143
890.997	-8	-0.23925	-3	1.61143
891.412	2	-0.23925	-7	1.61143
891.828	21	-0.23925	0	1.61143
892.243	12	-0.23925	0	1.61143
892.658	18	-0.23925	-42	1.61143
893.073	22	-0.23925	14	1.61143
893.488	-12	-0.23925	-7	1.61143
893.903	-25	-0.23925	-23	1.61143
894.318	0	-0.23925	0	1.61143
894.733	-8	-0.23925	26	1.61143
895.148	-2	-0.23925	-15	1.61143
895.563	11	-0.23925	-22	1.61143
895.978	46	-0.23925	-15	1.61143
896.393	30	-0.23925	27	1.61143
896.808	2	-0.23925	-3	1.61143
897.223	0	-0.23925	-5	1.61143
897.638	9	-0.23925	12	1.61143
898.053	-9	-0.23925	18	1.61143
898.468	6	-0.23925	37	1.61143
898.883	-7	-0.23925	-8	1.61143
899.298	-1	-0.23925	-8	1.61143
899.713	20	-0.23925	24	1.61143
900.127	17	-0.23925	24	1.61143
900.542	16	-0.23925	1	1.61143
900.957	-13	-0.23925	5	1.61143
901.372	-5	-0.23925	-21	1.61143
901.787	5	-0.23925	5	1.61143
902.202	41	-0.23925	3	1.61143
902.616	-15	-0.23925	7	1.61143
903.031	13	-0.23925	-12	1.61143
903.446	17	-0.23925	6	1.61143
903.861	23	-0.23925	-5	1.61143
904.276	-36	-0.23925	-35	1.61143
904.69	-15	-0.23925	-23	1.61143
905.105	22	-0.23925	0	1.61143
905.52	-38	-0.23925	-13	1.61143
905.934	15	-0.23925	-49	1.61143
906.349	-6	-0.23925	2	1.61143
906.764	-3	-0.23925	-8	1.61143
907.178	27	-0.23925	-14	1.61143
907.593	-20	-0.23925	-47	1.61143
908.008	-17	-0.23925	29	1.61143
908.422	-4	-0.23925	-3	1.61143
908.837	-16	-0.23925	9	1.61143
909.252	13	-0.23925	1	1.61143
909.666	-26	-0.23925	-37	1.61143
910.081	32	-0.23925	0	1.61143
910.495	-23	-0.23925	21	1.61143
910.91	-7	-0.23925	-1	1.61143
911.324	-31	-0.23925	-13	1.61143
911.739	12	-0.23925	-10	1.61143
912.153	8	-0.23925	-19	1.61143
912.568	7	-0.23925	-18	1.61143
912.982	-9	-0.23925	15	1.61143
913.397	-4	-0.23925	-38	1.61143
913.811	-12	-0.23925	-21	1.61143
914.226	-7	-0.23925	-12	1.61143
914.64	16	-0.23925	-24	1.61143
915.055	15	-0.23925	14	1.61143
915.469	-19	-0.23925	-14	1.61143
915.884	25	-0.23925	32	1.61143
916.298	-30	-0.23925	-3	1.61143
916.712	-4	-0.23925	12	1.61143
917.127	1	-0.23925	-10	1.61143
917.541	-34	-0.23925	-26	1.61143
917.955	-1	-0.23925	-2	1.61143
918.37	-30	-0.23925	0	1.61143
918.784	-10	-0.23925	-17	1.61143
919.198	-5	-0.23925	8	1.61143
919.613	-3	-0.23925	4	1.61143
920.027	-22	-0.23925	5	1.61143
920.441	6	-0.23925	-21	1.61143
920.855	-17	-0.23925	18	1.61143
921.27	-22	-0.23925	26	1.61143
921.684	-43	-0.23925	29	1.61143
922.098	-27	-0.23925	-27	1.61143
922.512	-18	-0.23925	19	1.61143
922.926	11	-0.23925	-29	1.61143
923.341	25	-0.23925	33	1.61143
923.755	9	-0.23925	-6	1.61143
924.169	-13	-0.23925	-33	1.61143
924.583	9	-0.23925	44	1.61143
924.997	1	-0.23925	33	1.61143
925.411	-15	-0.23925	50	1.61143
925.825	-28	-0.23925	14	1.61143
926.239	-13	-0.23925	-31	1.61143
926.653	-13	-0.23925	10	1.61143
927.067	-10	-0.23925	6	1.61143
927.482	-16	-0.23925	6	1.61143
927.896	-50	-0.23925	2	1.61143
928.31	-21	-0.23925	35	1.61143
928.724	18	-0.23925	16	1.61143
929.138	11	-0.23925	2	1.61143
929.552	3	-0.23925	-18	1.61143
929.966	-8	-0.23925	17	1.61143

## Sheet: Fig. 3g
Wavelength (nm)	PL intensity (counts)
	L-handed RO		L-handed LO
	Raw Data	Fitted Data	Raw Data	Fitted Data
366.34	1	4.4628	-22	-0.30603
366.766	10	4.4628	10	-0.30603
367.192	13	4.4628	-13	-0.30603
367.618	44	4.4628	17	-0.30603
368.045	-13	4.4628	9	-0.30603
368.471	3	4.4628	5	-0.30603
368.897	22	4.4628	-27	-0.30603
369.323	-5	4.4628	-4	-0.30603
369.75	-19	4.4628	-22	-0.30603
370.176	-15	4.4628	-6	-0.30603
370.602	-12	4.4628	-27	-0.30603
371.028	-1	4.4628	-7	-0.30603
371.454	-32	4.4628	16	-0.30603
371.88	-7	4.4628	37	-0.30603
372.307	-1	4.4628	-6	-0.30603
372.733	-28	4.4628	11	-0.30603
373.159	-6	4.4628	-32	-0.30603
373.585	8	4.4628	21	-0.30603
374.011	26	4.4628	0	-0.30603
374.437	22	4.4628	41	-0.30603
374.863	-36	4.4628	-13	-0.30603
375.29	-30	4.4628	-12	-0.30603
375.716	-18	4.4628	28	-0.30603
376.142	-5	4.4628	-9	-0.30603
376.568	2	4.4628	-16	-0.30603
376.994	8	4.4628	-12	-0.30603
377.42	12	4.4628	24	-0.30603
377.846	2	4.4628	-53	-0.30603
378.272	21	4.4628	-20	-0.30603
378.698	22	4.4628	0	-0.30603
379.124	3	4.4628	-1	-0.30603
379.551	-29	4.4628	-26	-0.30603
379.977	34	4.4628	-6	-0.30603
380.403	-30	4.4628	-10	-0.30603
380.829	-11	4.4628	-38	-0.30603
381.255	-8	4.4628	-5	-0.30603
381.681	45	4.4628	29	-0.30603
382.107	8	4.4628	-5	-0.30603
382.533	-26	4.4628	-46	-0.30603
382.959	4	4.4628	19	-0.30603
383.385	-28	4.4628	9	-0.30603
383.811	5	4.4628	-35	-0.30603
384.237	12	4.4628	29	-0.30603
384.663	-36	4.4628	-2	-0.30603
385.089	19	4.4628	16	-0.30603
385.515	56	4.4628	-9	-0.30603
385.941	19	4.4628	-5	-0.30603
386.367	-8	4.4628	2	-0.30603
386.793	-2	4.4628	0	-0.30603
387.219	15	4.4628	-2	-0.30603
387.645	25	4.4628	-54	-0.30603
388.071	-1	4.4628	-17	-0.30603
388.497	13	4.4628	-24	-0.30603
388.923	56	4.4628	-9	-0.30603
389.349	26	4.4628	7	-0.30603
389.775	-25	4.4628	-6	-0.30603
390.2	14	4.4628	-7	-0.30603
390.626	-7	4.4628	-53	-0.30603
391.052	28	4.4628	-9	-0.30603
391.478	21	4.4628	34	-0.30603
391.904	-3	4.4628	0	-0.30603
392.33	8	4.4628	2	-0.30603
392.756	-6	4.4628	26	-0.30603
393.182	-9	4.4628	-14	-0.30603
393.608	-4	4.4628	-15	-0.30603
394.034	-3	4.4628	-44	-0.30603
394.459	0	4.4628	-42	-0.30603
394.885	-6	4.4628	-37	-0.30603
395.311	17	4.4628	-12	-0.30603
395.737	-3	4.4628	-28	-0.30603
396.163	11	4.4628	20	-0.30603
396.589	5	4.4628	-28	-0.30603
397.015	-18	4.4628	-32	-0.30603
397.44	-29	4.4628	-25	-0.30603
397.866	-8	4.4628	-32	-0.30603
398.292	0	4.4628	-17	-0.30603
398.718	31	4.4628	10	-0.30603
399.144	-3	4.4628	-9	-0.30603
399.569	1	4.4628	13	-0.30603
399.995	33	4.4628	33	-0.30603
400.421	37	4.4628	-40	-0.30603
400.847	8	4.4628	-7	-0.30603
401.273	-18	4.4628	14	-0.30603
401.698	-11	4.4628	-17	-0.30603
402.124	-24	4.4628	23	-0.30603
402.55	-11	4.4628	25	-0.30603
402.976	0	4.4628	-10	-0.30603
403.401	-19	4.4628	-12	-0.30603
403.827	-4	4.4628	-15	-0.30603
404.253	11	4.4628	-17	-0.30603
404.679	-11	4.4628	-6	-0.30603
405.104	-7	4.4628	12	-0.30603
405.53	-18	4.4628	-4	-0.30603
405.956	10	4.4628	26	-0.30603
406.382	-22	4.4628	-7	-0.30603
406.807	28	4.4628	-21	-0.30603
407.233	46	4.4628	0	-0.30603
407.659	-2	4.4628	-4	-0.30603
408.084	2	4.4628	46	-0.30603
408.51	-6	4.4628	42	-0.30603
408.936	11	4.4628	-10	-0.30603
409.361	-24	4.4628	31	-0.30603
409.787	17	4.4628	17	-0.30603
410.213	32	4.4628	28	-0.30603
410.638	4	4.4628	-8	-0.30603
411.064	0	4.4628	11	-0.30603
411.49	15	4.4628	-16	-0.30603
411.915	-20	4.4628	-27	-0.30603
412.341	10	4.4628	14	-0.30603
412.766	20	4.4628	-87	-0.30603
413.192	-30	4.4628	-8	-0.30603
413.618	19	4.4628	43	-0.30603
414.043	-28	4.4628	-7	-0.30603
414.469	-4	4.4628	7	-0.30603
414.894	1	4.4628	-8	-0.30603
415.32	10	4.4628	-36	-0.30603
415.746	13	4.4628	-3	-0.30603
416.171	30	4.4628	-15	-0.30603
416.597	12	4.4628	1	-0.30603
417.022	29	4.4628	10	-0.30603
417.448	2	4.4628	-13	-0.30603
417.873	11	4.4628	0	-0.30603
418.299	-24	4.4628	-24	-0.30603
418.724	-29	4.4628	-28	-0.30603
419.15	41	4.4628	-34	-0.30603
419.575	-21	4.4628	-22	-0.30603
420.001	-1	4.4628	-2	-0.30603
420.427	32	4.4628	-16	-0.30603
420.852	17	4.4628	-8	-0.30603
421.278	-7	4.4628	3	-0.30603
421.703	14	4.4628	17	-0.30603
422.128	-19	4.4628	-11	-0.30603
422.554	3	4.4628	-20	-0.30603
422.979	-4	4.4628	-3	-0.30603
423.405	35	4.4628	20	-0.30603
423.83	12	4.4628	-45	-0.30603
424.256	-11	4.4628	-50	-0.30603
424.681	28	4.4628	-3	-0.30603
425.107	-4	4.4628	11	-0.30603
425.532	15	4.4628	-23	-0.30603
425.958	10	4.4628	4	-0.30603
426.383	-5	4.4628	-16	-0.30603
426.808	36	4.4628	-25	-0.30603
427.234	1	4.4628	40	-0.30603
427.659	14	4.4628	16	-0.30603
428.085	6	4.4628	-20	-0.30603
428.51	3	4.4628	5	-0.30603
428.935	-46	4.4628	56	-0.30603
429.361	-52	4.4628	-36	-0.30603
429.786	41	4.4628	0	-0.30603
430.212	-17	4.4628	-3	-0.30603
430.637	-7	4.4628	-35	-0.30603
431.062	-37	4.4628	9	-0.30603
431.488	-32	4.4628	25	-0.30603
431.913	31	4.4628	11	-0.30603
432.338	39	4.4628	-10	-0.30603
432.764	-12	4.4628	-1	-0.30603
433.189	35	4.4628	-20	-0.30603
433.614	5	4.4628	14	-0.30603
434.04	33	4.4628	-36	-0.30603
434.465	-6	4.4628	8	-0.30603
434.89	1	4.4628	-33	-0.30603
435.315	18	4.4628	14	-0.30603
435.741	-10	4.4628	-12	-0.30603
436.166	19	4.4628	-10	-0.30603
436.591	-30	4.4628	-5	-0.30603
437.017	-36	4.4628	-25	-0.30603
437.442	-31	4.4628	-9	-0.30603
437.867	2	4.4628	-25	-0.30603
438.292	0	4.4628	-23	-0.30603
438.718	-18	4.4628	-14	-0.30603
439.143	-8	4.4628	-12	-0.30603
439.568	-27	4.4628	-34	-0.30603
439.993	0	4.4628	-15	-0.30603
440.418	18	4.4628	-16	-0.30603
440.844	-5	4.4628	-3	-0.30603
441.269	-18	4.4628	-30	-0.30603
441.694	-2	4.4628	4	-0.30603
442.119	18	4.4628	12	-0.30603
442.544	35	4.4628	9	-0.30603
442.97	28	4.4628	-7	-0.30603
443.395	-6	4.4628	-13	-0.30603
443.82	-22	4.4628	-16	-0.30603
444.245	-6	4.4628	-41	-0.30603
444.67	-32	4.4628	-4	-0.30603
445.095	25	4.4628	24	-0.30603
445.521	37	4.4628	-1	-0.30603
445.946	-4	4.4628	-17	-0.30603
446.371	-15	4.4628	33	-0.30603
446.796	-18	4.4628	21	-0.30603
447.221	12	4.4628	-3	-0.30603
447.646	-12	4.4628	1	-0.30603
448.071	-30	4.4628	38	-0.30603
448.496	-14	4.4628	-5	-0.30603
448.921	44	4.4628	-18	-0.30603
449.346	-26	4.4628	-5	-0.30603
449.772	-3	4.4628	-42	-0.30603
450.197	20	4.4628	-21	-0.30603
450.622	16	4.4628	-4	-0.30603
451.047	-21	4.4628	-21	-0.30603
451.472	18	4.4628	-4	-0.30603
451.897	18	4.4628	-2	-0.30603
452.322	2	4.4628	1	-0.30603
452.747	-21	4.4628	7	-0.30603
453.172	-29	4.4628	30	-0.30603
453.597	-22	4.4628	-15	-0.30603
454.022	-4	4.4628	6	-0.30603
454.447	-13	4.4628	13	-0.30603
454.872	-11	4.4628	-7	-0.30603
455.297	-5	4.4628	-6	-0.30603
455.722	-3	4.4628	-19	-0.30603
456.147	-4	4.4628	1	-0.30603
456.572	32	4.4628	-29	-0.30603
456.997	37	4.4628	-14	-0.30603
457.422	6	4.4628	11	-0.30603
457.847	-10	4.4628	-24	-0.30603
458.272	2	4.4628	-7	-0.30603
458.697	-2	4.4628	-38	-0.30603
459.121	-6	4.4628	-14	-0.30603
459.546	34	4.4628	-19	-0.30603
459.971	10	4.4628	-20	-0.30603
460.396	-28	4.4628	26	-0.30603
460.821	2	4.4628	-5	-0.30603
461.246	8	4.4628	58	-0.30603
461.671	17	4.4628	-39	-0.30603
462.096	-37	4.4628	3	-0.30603
462.521	-15	4.4628	-13	-0.30603
462.946	30	4.4628	10	-0.30603
463.37	-18	4.4628	43	-0.30603
463.795	30	4.4628	-15	-0.30603
464.22	-24	4.4628	-9	-0.30603
464.645	29	4.4628	31	-0.30603
465.07	18	4.4628	7	-0.30603
465.495	-3	4.4628	-3	-0.30603
465.919	11	4.4628	-23	-0.30603
466.344	22	4.4628	-31	-0.30603
466.769	15	4.4628	-48	-0.30603
467.194	59	4.4628	-34	-0.30603
467.619	22	4.4628	-27	-0.30603
468.043	4	4.4628	-6	-0.30603
468.468	7	4.4628	-13	-0.30603
468.893	-14	4.4628	7	-0.30603
469.318	-4	4.4628	-6	-0.30603
469.743	-17	4.4628	25	-0.30603
470.167	-15	4.4628	6	-0.30603
470.592	-42	4.4628	8	-0.30603
471.017	-18	4.4628	17	-0.30603
471.441	-10	4.4628	-2	-0.30603
471.866	-13	4.4628	32	-0.30603
472.291	-1	4.4628	-31	-0.30603
472.716	-25	4.4628	-3	-0.30603
473.14	32	4.4628	-4	-0.30603
473.565	8	4.4628	-22	-0.30603
473.99	37	4.4628	-61	-0.30603
474.414	-19	4.4628	-25	-0.30603
474.839	-26	4.4628	-3	-0.30603
475.264	-1	4.4628	-36	-0.30603
475.688	-21	4.4628	7	-0.30603
476.113	7	4.4628	-5	-0.30603
476.538	2	4.4628	-17	-0.30603
476.962	-10	4.4628	17	-0.30603
477.387	-28	4.4628	39	-0.30603
477.812	-1	4.4628	-1	-0.30603
478.236	1	4.4628	15	-0.30603
478.661	-34	4.4628	-25	-0.30603
479.086	13	4.4628	-32	-0.30603
479.51	-15	4.4628	6	-0.30603
479.935	8	4.4628	1	-0.30603
480.359	17	4.4628	3	-0.30603
480.784	57	4.4628	-11	-0.30603
481.208	24	4.4628	-17	-0.30603
481.633	-8	4.4628	-29	-0.30603
482.058	-23	4.4628	26	-0.30603
482.482	11	4.4628	6	-0.30603
482.907	6	4.4628	-8	-0.30603
483.331	9	4.4628	-9	-0.30603
483.756	10	4.4628	41	-0.30603
484.18	5	4.4628	-28	-0.30603
484.605	36	4.4628	-25	-0.30603
485.029	-21	4.4628	0	-0.30603
485.454	0	4.4628	-38	-0.30603
485.878	-22	4.4628	14	-0.30603
486.303	5	4.4628	8	-0.30603
486.727	-25	4.4628	-21	-0.30603
487.152	20	4.4628	14	-0.30603
487.576	46	4.4628	25	-0.30603
488.001	44	4.4628	31	-0.30603
488.425	-14	4.4628	12	-0.30603
488.85	-21	4.4628	3	-0.30603
489.274	-13	4.4628	-47	-0.30603
489.699	16	4.4628	3	-0.30603
490.123	11	4.4628	-26	-0.30603
490.547	-8	4.4628	-34	-0.30603
490.972	13	4.4628	13	-0.30603
491.396	-25	4.4628	-22	-0.30603
491.821	1	4.4628	-36	-0.30603
492.245	28	4.4628	-10	-0.30603
492.669	5	4.4628	20	-0.30603
493.094	-6	4.4628	-28	-0.30603
493.518	-9	4.4628	-18	-0.30603
493.942	47	4.4628	2	-0.30603
494.367	20	4.4628	6	-0.30603
494.791	15	4.4628	-7	-0.30603
495.216	-14	4.4628	17	-0.30603
495.64	8	4.4628	-25	-0.30603
496.064	44	4.4628	-12	-0.30603
496.489	-21	4.4628	-12	-0.30603
496.913	21	4.4628	-6	-0.30603
497.337	11	4.4628	7	-0.30603
497.761	7	4.4628	-23	-0.30603
498.186	5	4.4628	-7	-0.30603
498.61	-10	4.4628	-4	-0.30603
499.034	-15	4.4628	-1	-0.30603
499.459	9	4.4628	-1	-0.30603
499.883	-19	4.4628	-14	-0.30603
500.307	3	4.4628	1	-0.30603
500.731	-17	4.4628	-41	-0.30603
501.156	9	4.4628	-6	-0.30603
501.58	36	4.4628	-39	-0.30603
502.004	-25	4.4628	5	-0.30603
502.428	22	4.4628	-18	-0.30603
502.852	39	4.4628	35	-0.30603
503.277	-9	4.4628	26	-0.30603
503.701	-10	4.4628	16	-0.30603
504.125	-25	4.4628	-23	-0.30603
504.549	-23	4.4628	-3	-0.30603
504.973	-48	4.4628	-14	-0.30603
505.398	9	4.4628	-26	-0.30603
505.822	-2	4.4628	19	-0.30603
506.246	14	4.4628	-6	-0.30603
506.67	-37	4.4628	-11	-0.30603
507.094	-25	4.4628	-22	-0.30603
507.518	42	4.4628	-14	-0.30603
507.942	-7	4.4628	-5	-0.30603
508.367	-12	4.4628	-6	-0.30603
508.791	-24	4.4628	7	-0.30603
509.215	30	4.4628	-26	-0.30603
509.639	1	4.4628	-7	-0.30603
510.063	5	4.4628	1	-0.30603
510.487	8	4.4628	-28	-0.30603
510.911	12	4.4628	-3	-0.30603
511.335	-18	4.4628	19	-0.30603
511.759	-24	4.4628	14	-0.30603
512.183	-8	4.4628	-11	-0.30603
512.607	-17	4.4628	46	-0.30603
513.031	30	4.4628	-14	-0.30603
513.455	-23	4.4628	29	-0.30603
513.879	-21	4.4628	-15	-0.30603
514.303	32	4.4628	6	-0.30603
514.728	10	4.4628	-27	-0.30603
515.152	-61	4.4628	18	-0.30603
515.576	4	4.4628	-9	-0.30603
516	8	4.4628	5	-0.30603
516.423	-36	4.4628	-25	-0.30603
516.847	-6	4.4628	-10	-0.30603
517.271	27	4.4628	-27	-0.30603
517.695	-12	4.4628	-2	-0.30603
518.119	-22	4.4628	-29	-0.30603
518.543	30	4.4628	-8	-0.30603
518.967	-38	4.4628	14	-0.30603
519.391	26	4.4628	-51	-0.30603
519.815	-3	4.4628	4	-0.30603
520.239	0	4.4628	13	-0.30603
520.663	-35	4.4628	-13	-0.30603
521.087	-13	4.4628	-20	-0.30603
521.511	12	4.4628	-45	-0.30603
521.935	-51	4.4628	-57	-0.30603
522.358	47	4.4628	-27	-0.30603
522.782	11	4.4628	0	-0.30603
523.206	4	4.4628	1	-0.30603
523.63	-8	4.4628	-7	-0.30603
524.054	29	4.4628	-22	-0.30603
524.478	-5	4.4628	-3	-0.30603
524.902	22	4.4628	-40	-0.30603
525.325	-3	4.4628	5	-0.30603
525.749	-19	4.4628	-21	-0.30603
526.173	-30	4.4628	3	-0.30603
526.597	-35	4.4628	-46	-0.30603
527.021	39	4.4628	3	-0.30603
527.444	-34	4.4628	-42	-0.30603
527.868	7	4.4628	-25	-0.30603
528.292	3	4.4628	17	-0.30603
528.716	26	4.4628	1	-0.30603
529.139	-13	4.4628	-3	-0.30603
529.563	-43	4.4628	-19	-0.30603
529.987	42	4.4628	-49	-0.30603
530.411	-7	4.4628	-19	-0.30603
530.834	-17	4.4628	-24	-0.30603
531.258	1	4.4628	-3	-0.30603
531.682	-36	4.4628	-5	-0.30603
532.105	-8	4.4628	3	-0.30603
532.529	3	4.4628	-12	-0.30603
532.953	-30	4.4628	-10	-0.30603
533.377	-31	4.4628	-27	-0.30603
533.8	-19	4.4628	-28	-0.30603
534.224	0	4.4628	-3	-0.30603
534.648	-30	4.4628	-6	-0.30603
535.071	-28	4.4628	37	-0.30603
535.495	-12	4.4628	-17	-0.30603
535.918	-14	4.4628	10	-0.30603
536.342	32	4.4628	1	-0.30603
536.766	24	4.4628	39	-0.30603
537.189	-10	4.4628	29	-0.30603
537.613	6	4.4628	-27	-0.30603
538.036	-34	4.4628	-6	-0.30603
538.46	11	4.4628	-3	-0.30603
538.884	4	4.4628	-20	-0.30603
539.307	17	4.4628	23	-0.30603
539.731	-16	4.4628	5	-0.30603
540.154	22	4.4628	-11	-0.30603
540.578	-27	4.4628	-35	-0.30603
541.001	-12	4.4628	23	-0.30603
541.425	4	4.4628	31	-0.30603
541.848	-14	4.4628	34	-0.30603
542.272	2	4.4628	-12	-0.30603
542.696	1	4.4628	-4	-0.30603
543.119	3	4.4628	25	-0.30603
543.543	-11	4.4628	-23	-0.30603
543.966	-12	4.4628	8	-0.30603
544.389	-39	4.4628	-20	-0.30603
544.813	11	4.4628	23	-0.30603
545.236	8	4.4628	-5	-0.30603
545.66	-15	4.4628	-9	-0.30603
546.083	29	4.4628	2	-0.30603
546.507	6	4.4628	2	-0.30603
546.93	12	4.4628	8	-0.30603
547.354	3	4.4628	-53	-0.30603
547.777	5	4.4628	6	-0.30603
548.2	-6	4.4628	-14	-0.30603
548.624	14	4.4628	5	-0.30603
549.047	9	4.4628	-15	-0.30603
549.471	-3	4.4628	-16	-0.30603
549.894	-18	4.4628	70	-0.30603
550.317	-22	4.4628	-22	-0.30603
550.741	-18	4.4628	3	-0.30603
551.164	6	4.4628	-36	-0.30603
551.587	0	4.4628	-21	-0.30603
552.011	4	4.4628	-30	-0.30603
552.434	-13	4.4628	10	-0.30603
552.857	22	4.4628	-11	-0.30603
553.281	11	4.4628	-34	-0.30603
553.704	-37	4.4628	-7	-0.30603
554.127	10	4.4628	-39	-0.30603
554.551	33	4.4628	-19	-0.30603
554.974	13	4.4628	-51	-0.30603
555.397	13	4.4628	-47	-0.30603
555.82	-10	4.4628	9	-0.30603
556.244	11	4.4628	5	-0.30603
556.667	30	4.4628	-46	-0.30603
557.09	5	4.4628	-30	-0.30603
557.513	-3	4.4628	-32	-0.30603
557.937	16	4.4628	-10	-0.30603
558.36	68	4.4628	30	-0.30603
558.783	-27	4.4628	1	-0.30603
559.206	0	4.4628	-1	-0.30603
559.629	6	4.4628	-9	-0.30603
560.053	-21	4.4628	8	-0.30603
560.476	24	4.4628	7	-0.30603
560.899	3	4.4628	-3	-0.30603
561.322	-6	4.4628	-2	-0.30603
561.745	2	4.4628	-11	-0.30603
562.168	0	4.4628	-15	-0.30603
562.592	-28	4.4628	-39	-0.30602
563.015	-21	4.4628	-2	-0.30602
563.438	15	4.4628	0	-0.30602
563.861	-31	4.4628	13	-0.30602
564.284	7	4.4628	8	-0.30602
564.707	16	4.4628	37	-0.30602
565.13	-3	4.4628	0	-0.30602
565.553	28	4.46281	13	-0.30602
565.976	33	4.46281	7	-0.30602
566.399	26	4.46281	13	-0.30602
566.823	-3	4.46281	-20	-0.30602
567.246	-38	4.46281	23	-0.30602
567.669	9	4.46282	22	-0.30602
568.092	-12	4.46282	1	-0.30602
568.515	1	4.46283	6	-0.30602
568.938	-14	4.46283	1	-0.30602
569.361	-8	4.46284	-16	-0.30601
569.784	8	4.46285	18	-0.30601
570.207	-55	4.46286	-38	-0.30601
570.63	23	4.46287	6	-0.306
571.053	42	4.46288	-24	-0.306
571.476	-1	4.4629	20	-0.30599
571.899	-18	4.46292	-2	-0.30599
572.322	-20	4.46294	24	-0.30598
572.745	0	4.46297	-11	-0.30597
573.167	21	4.46301	-22	-0.30595
573.59	-4	4.46305	27	-0.30594
574.013	7	4.4631	-6	-0.30592
574.436	-14	4.46316	0	-0.3059
574.859	7	4.46323	-5	-0.30588
575.282	-1	4.46331	-41	-0.30585
575.705	0	4.46341	-9	-0.30581
576.128	4	4.46352	-36	-0.30577
576.551	1	4.46366	30	-0.30571
576.973	27	4.46382	-16	-0.30565
577.396	-8	4.46401	-34	-0.30558
577.819	11	4.46423	28	-0.30549
578.242	-8	4.46449	10	-0.30539
578.665	11	4.4648	-9	-0.30527
579.088	-9	4.46516	34	-0.30512
579.51	-19	4.46559	15	-0.30495
579.933	-6	4.46608	28	-0.30475
580.356	11	4.46666	28	-0.30451
580.779	-7	4.46734	-34	-0.30423
581.202	-31	4.46813	-34	-0.30389
581.624	7	4.46905	-29	-0.3035
582.047	0	4.47012	21	-0.30305
582.47	-11	4.47136	-15	-0.30251
582.893	-35	4.47281	13	-0.30188
583.315	-19	4.47448	25	-0.30114
583.738	13	4.47643	-30	-0.30028
584.161	23	4.47868	-1	-0.29928
584.584	3	4.48128	-27	-0.29811
585.006	-7	4.48427	14	-0.29674
585.429	17	4.48773	-11	-0.29516
585.852	18	4.49172	18	-0.29331
586.274	-21	4.4963	-14	-0.29117
586.697	-1	4.50157	17	-0.28869
587.12	-5	4.50763	1	-0.28581
587.542	18	4.51455	36	-0.28249
587.965	24	4.5225	-20	-0.27865
588.388	46	4.5316	-58	-0.27422
588.81	-14	4.54197	-12	-0.26912
589.233	30	4.55383	22	-0.26323
589.656	31	4.56735	35	-0.25647
590.078	41	4.58271	21	-0.24872
590.501	-18	4.60022	-10	-0.23981
590.923	26	4.62007	-29	-0.22962
591.346	8	4.64264	-2	-0.21794
591.768	22	4.66816	-9	-0.20462
592.191	10	4.69712	7	-0.18937
592.614	23	4.72988	-32	-0.17199
593.036	-10	4.76678	-25	-0.15223
593.459	-11	4.80851	-4	-0.12971
593.881	-38	4.85541	9	-0.10417
594.304	-4	4.90833	31	-0.07513
594.726	4	4.96767	27	-0.04228
595.149	-27	5.03446	20	-0.005
595.571	4	5.10919	53	0.03705
595.994	-7	5.1931	-3	0.08467
596.416	24	5.28676	-37	0.13825
596.839	6	5.39168	0	0.19878
597.261	-4	5.50851	22	0.26674
597.684	31	5.63909	-1	0.34331
598.106	-12	5.78415	-16	0.42907
598.528	-11	5.94548	-34	0.52524
598.951	33	6.12513	-10	0.63321
599.373	1	6.32402	-22	0.7537
599.796	83	6.54497	49	0.88866
600.218	49	6.78899	8	1.03892
600.64	-14	7.05877	16	1.20639
601.063	5	7.35741	-17	1.39328
601.485	24	7.68605	23	1.60061
601.908	22	8.04898	13	1.83141
602.33	-26	8.44741	-18	2.08683
602.752	8	8.88526	13	2.36978
603.175	34	9.36706	-40	2.68363
603.597	51	9.89407	-31	3.02969
604.019	23	10.4712	18	3.41165
604.442	45	11.1038	15	3.83376
604.864	13	11.7934	-1	4.29748
605.286	2	12.5457	-18	4.80743
605.709	40	13.3675	34	5.36892
606.131	45	14.2599	21	5.98347
606.553	37	15.23	11	6.65679
606.975	45	16.2832	11	7.3936
607.398	12	17.428	5	8.20086
607.82	7	18.6651	2	9.08004
608.242	43	20.0032	27	10.0385
608.664	43	21.4488	-4	11.0822
609.087	-2	23.0124	3	12.2199
609.509	53	24.6936	-14	13.4528
609.931	30	26.5031	17	14.7902
610.353	34	28.4481	6	16.2391
610.775	53	30.5364	41	17.8068
611.197	34	32.7754	27	19.5009
611.62	54	35.1791	2	21.3338
612.042	-5	37.744	35	23.3049
612.464	56	40.4836	58	25.4268
612.886	36	43.4062	30	27.7082
613.308	34	46.5199	55	30.1577
613.73	45	49.8329	41	32.7844
614.153	56	53.3621	90	35.6044
614.575	35	57.0988	30	38.6136
614.997	29	61.0592	27	41.828
615.419	87	65.2511	10	45.2568
615.841	50	69.6822	57	48.9097
616.263	79	74.3598	51	52.7961
616.685	86	79.2911	31	56.9255
617.107	80	84.4828	45	61.3071
617.529	92	89.9412	78	65.9502
617.951	52	95.6722	45	70.8635
618.373	67	101.681	52	76.056
618.795	113	107.973	68	81.5357
619.217	80	114.551	76	87.3108
619.639	67	121.42	102	93.3888
620.061	101	128.581	65	99.7764
620.483	125	136.037	114	106.48
620.905	102	143.789	99	113.506
621.327	119	151.836	116	120.858
621.749	82	160.178	57	128.542
622.171	109	168.812	93	136.56
622.593	175	177.735	161	144.914
623.015	130	186.943	116	153.607
623.437	148	196.431	157	162.637
623.859	149	206.191	145	172.005
624.281	167	216.217	167	181.708
624.703	199	226.497	152	191.743
625.124	162	236.997	195	202.08
625.546	200	247.755	209	212.762
625.968	251	258.732	176	223.757
626.39	229	269.914	204	235.057
626.812	274	281.286	235	246.651
627.234	233	292.829	243	258.526
627.656	300	304.525	229	270.67
628.077	352	316.327	290	283.037
628.499	332	328.268	274	295.67
628.921	314	340.3	269	308.521
629.343	388	352.399	321	321.57
629.765	332	364.539	308	334.796
630.186	409	376.667	310	348.144
630.608	366	388.814	372	361.653
631.03	385	400.924	324	375.267
631.452	448	412.969	341	388.957
631.873	442	424.892	345	402.664
632.295	426	436.72	396	416.422
632.717	428	448.396	394	430.169
633.139	522	459.889	463	443.873
633.56	440	471.143	420	457.469
633.982	553	482.181	461	470.99
634.404	536	492.945	481	484.368
634.825	502	503.382	504	497.538
635.247	529	513.512	504	510.529
635.669	525	523.28	501	523.273
636.09	591	532.637	470	535.707
636.512	543	541.598	546	547.855
636.934	597	550.114	572	559.653
637.355	619	558.142	590	571.04
637.777	593	565.694	617	582.036
638.199	596	572.728	684	592.581
638.62	667	579.206	622	602.62
639.042	585	585.14	673	612.17
639.463	621	590.483	661	621.155
639.885	660	595.242	701	629.592
640.307	679	599.389	712	637.43
640.728	671	602.903	666	644.628
641.15	640	605.79	716	651.198
641.571	630	608.026	694	657.088
641.993	654	609.615	762	662.304
642.414	660	610.544	737	666.807
642.836	615	610.814	724	670.603
643.257	670	610.423	807	673.66
643.679	680	609.371	725	675.984
644.1	673	607.666	774	677.556
644.522	666	605.306	735	678.377
644.943	636	602.308	752	678.441
645.365	580	598.67	688	677.749
645.786	561	594.42	711	676.306
646.207	558	589.563	666	674.116
646.629	523	584.102	724	671.178
647.05	529	578.079	691	667.516
647.472	499	571.486	641	663.125
647.893	468	564.373	678	658.04
648.315	522	556.731	595	652.254
648.736	467	548.617	561	645.812
649.157	438	540.039	580	638.724
649.579	462	531.002	520	630.991
650	465	521.575	524	622.677
650.421	448	511.764	563	613.789
650.843	455	501.574	534	604.333
651.264	428	491.082	515	594.382
651.685	397	480.293	521	583.944
652.107	369	469.211	489	573.026
652.528	431	457.919	558	561.711
652.949	454	446.419	491	550.008
653.371	381	434.716	560	537.92
653.792	386	422.893	562	525.54
654.213	400	410.952	424	512.874
654.634	347	398.923	442	499.957
655.056	375	386.805	462	486.791
655.477	397	374.683	455	473.475
655.898	379	362.556	422	460.01
656.319	309	350.449	413	446.432
656.74	362	338.388	392	432.772
657.162	358	326.369	359	419.03
657.583	332	314.472	392	405.305
658.004	300	302.69	396	391.592
658.425	289	291.044	369	377.923
658.846	293	279.553	299	364.324
659.267	279	268.236	295	350.824
659.689	255	257.083	335	337.417
660.11	285	246.163	295	324.19
660.531	273	235.464	327	311.135
660.952	203	224.999	254	298.273
661.373	236	214.778	261	285.624
661.794	240	204.814	305	273.207
662.215	210	195.113	294	261.038
662.636	220	185.686	251	249.133
663.057	210	176.537	212	237.506
663.479	171	167.652	250	226.143
663.9	150	159.076	241	215.107
664.321	149	150.792	218	204.382
664.742	152	142.801	184	193.975
665.163	177	135.105	170	183.892
665.584	119	127.702	180	174.138
666.005	119	120.593	160	164.717
666.426	143	113.774	248	155.632
666.847	161	107.245	152	146.883
667.268	138	101	168	138.47
667.689	129	95.0358	128	130.393
668.11	103	89.3478	190	122.65
668.53	99	83.9432	169	115.253
668.951	110	78.7902	128	108.166
669.372	109	73.8957	113	101.399
669.793	83	69.253	179	94.9492
670.214	145	64.855	127	88.8091
670.635	135	60.6944	133	82.9721
671.056	99	56.7635	132	77.431
671.477	128	53.0544	150	72.1779
671.898	105	49.5594	154	67.2048
672.319	112	46.2702	143	62.5029
672.739	94	43.1859	126	58.0739
673.16	85	40.2837	126	53.8875
673.581	97	37.5629	111	49.9455
674.002	97	35.0156	131	46.2384
674.423	99	32.6336	167	42.7569
674.844	78	30.4091	85	39.4915
675.264	129	28.3391	152	36.44
675.685	62	26.406	90	33.5783
676.106	82	24.6074	121	30.9047
676.527	62	22.9362	109	28.4102
676.947	61	21.3888	82	26.091
677.368	67	19.9509	131	23.9274
677.789	34	18.6197	79	21.9163
678.21	87	17.389	61	20.0495
678.63	37	16.2549	80	18.3228
679.051	65	15.2063	81	16.7201
679.472	65	14.2404	53	15.2379
679.892	65	13.3536	89	13.8721
680.313	76	12.5366	70	12.6092
680.734	47	11.7868	87	11.4457
681.154	51	11.1009	95	10.3775
681.575	47	10.4713	64	9.39347
681.996	74	9.89554	70	8.49029
682.416	15	9.37078	74	7.66423
682.837	65	8.89083	56	6.90604
683.258	72	8.45347	32	6.21272
683.678	104	8.05629	43	5.58094
684.099	51	7.69433	83	5.00321
684.519	44	7.36641	60	4.47804
684.94	61	7.06827	79	3.99897
685.361	10	6.7982	70	3.56357
685.781	25	6.5544	34	3.16924
686.202	91	6.33353	58	2.81083
686.622	60	6.13461	60	2.48701
687.043	57	5.95482	70	2.1934
687.463	45	5.79328	40	1.92877
687.884	34	5.64762	-1	1.68941
688.304	48	5.51705	49	1.47419
688.725	36	5.3996	79	1.27999
689.145	68	5.29456	33	1.1058
689.566	35	5.20029	32	0.949
689.986	34	5.11618	62	0.80869
690.407	35	5.04087	35	0.68269
690.827	35	4.97383	31	0.57021
691.247	17	4.91408	16	0.46967
691.668	3	4.86076	44	0.3797
692.088	47	4.81347	37	0.29967
692.509	42	4.77137	64	0.22823
692.929	50	4.73411	51	0.16484
693.349	23	4.70109	33	0.10851
693.77	26	4.6718	74	0.0584
694.19	46	4.64597	1	0.01409
694.61	22	4.62316	44	-0.02514
695.031	15	4.60299	27	-0.05991
695.451	39	4.58526	30	-0.09055
695.871	5	4.56966	33	-0.11758
696.292	30	4.55592	16	-0.14146
696.712	30	4.54388	25	-0.16243
697.132	45	4.53332	37	-0.18086
697.553	-4	4.52405	55	-0.19708
697.973	-4	4.51596	26	-0.21128
698.393	21	4.50889	26	-0.22371
698.813	56	4.50271	35	-0.2346
699.234	36	4.49732	9	-0.24413
699.654	19	4.49263	56	-0.25243
700.074	33	4.48855	38	-0.25967
700.494	60	4.485	69	-0.26598
700.915	-14	4.48192	23	-0.27148
701.335	12	4.47925	12	-0.27624
701.755	39	4.47694	55	-0.28038
702.175	14	4.47494	50	-0.28397
702.595	41	4.47321	30	-0.28707
703.015	-45	4.47172	0	-0.28976
703.436	38	4.47043	20	-0.29209
703.856	25	4.46932	25	-0.29409
704.276	37	4.46837	11	-0.29582
704.696	32	4.46755	18	-0.2973
705.116	8	4.46685	-3	-0.29858
705.536	30	4.46624	1	-0.29968
705.956	25	4.46573	-4	-0.30062
706.376	34	4.46529	32	-0.30143
706.796	-6	4.46491	-19	-0.30212
707.216	1	4.46459	19	-0.30271
707.636	10	4.46431	36	-0.30321
708.056	9	4.46408	24	-0.30364
708.477	27	4.46388	32	-0.30401
708.897	-10	4.46371	29	-0.30432
709.317	-18	4.46357	1	-0.30459
709.737	1	4.46345	34	-0.30481
710.157	12	4.46334	13	-0.30501
710.576	-21	4.46326	18	-0.30517
710.996	-14	4.46318	19	-0.3053
711.416	26	4.46312	23	-0.30542
711.836	11	4.46307	40	-0.30552
712.256	25	4.46302	9	-0.3056
712.676	21	4.46299	40	-0.30567
713.096	-5	4.46296	0	-0.30573
713.516	-28	4.46293	-6	-0.30578
713.936	7	4.46291	30	-0.30582
714.356	8	4.46289	58	-0.30585
714.776	-2	4.46287	18	-0.30588
715.196	42	4.46286	27	-0.30591
715.615	8	4.46285	24	-0.30593
716.035	-17	4.46284	-22	-0.30594
716.455	37	4.46283	-11	-0.30596
716.875	36	4.46283	48	-0.30597
717.295	44	4.46282	-1	-0.30598
717.715	-23	4.46282	-6	-0.30599
718.134	1	4.46282	47	-0.30599
718.554	13	4.46281	28	-0.306
718.974	-21	4.46281	1	-0.306
719.394	8	4.46281	16	-0.30601
719.813	-5	4.46281	-23	-0.30601
720.233	-23	4.46281	-7	-0.30601
720.653	23	4.4628	-36	-0.30602
721.073	-32	4.4628	11	-0.30602
721.492	23	4.4628	5	-0.30602
721.912	-9	4.4628	17	-0.30602
722.332	5	4.4628	-16	-0.30602
722.751	-3	4.4628	15	-0.30602
723.171	4	4.4628	43	-0.30602
723.591	39	4.4628	5	-0.30602
724.01	40	4.4628	2	-0.30602
724.43	-13	4.4628	-32	-0.30602
724.85	3	4.4628	-7	-0.30602
725.269	-21	4.4628	-28	-0.30602
725.689	-9	4.4628	-5	-0.30602
726.108	13	4.4628	8	-0.30602
726.528	19	4.4628	3	-0.30602
726.948	14	4.4628	-4	-0.30602
727.367	33	4.4628	9	-0.30603
727.787	11	4.4628	10	-0.30603
728.206	27	4.4628	24	-0.30603
728.626	60	4.4628	18	-0.30603
729.045	-5	4.4628	24	-0.30603
729.465	17	4.4628	-30	-0.30603
729.884	17	4.4628	7	-0.30603
730.304	9	4.4628	-31	-0.30603
730.723	3	4.4628	40	-0.30603
731.143	26	4.4628	6	-0.30603
731.562	28	4.4628	8	-0.30603
731.982	-34	4.4628	51	-0.30603
732.401	45	4.4628	-3	-0.30603
732.821	-5	4.4628	-27	-0.30603
733.24	-26	4.4628	4	-0.30603
733.66	39	4.4628	-21	-0.30603
734.079	30	4.4628	-36	-0.30603
734.498	3	4.4628	-30	-0.30603
734.918	15	4.4628	-9	-0.30603
735.337	10	4.4628	18	-0.30603
735.756	6	4.4628	29	-0.30603
736.176	-13	4.4628	-1	-0.30603
736.595	14	4.4628	7	-0.30603
737.015	29	4.4628	-17	-0.30603
737.434	-16	4.4628	-29	-0.30603
737.853	4	4.4628	-25	-0.30603
738.272	23	4.4628	6	-0.30603
738.692	15	4.4628	-1	-0.30603
739.111	-3	4.4628	17	-0.30603
739.53	17	4.4628	-1	-0.30603
739.95	29	4.4628	-26	-0.30603
740.369	19	4.4628	-18	-0.30603
740.788	34	4.4628	-16	-0.30603
741.207	-23	4.4628	17	-0.30603
741.627	28	4.4628	5	-0.30603
742.046	-23	4.4628	41	-0.30603
742.465	-18	4.4628	-14	-0.30603
742.884	-18	4.4628	6	-0.30603
743.303	10	4.4628	-28	-0.30603
743.722	11	4.4628	-17	-0.30603
744.142	-22	4.4628	-6	-0.30603
744.561	7	4.4628	28	-0.30603
744.98	-3	4.4628	12	-0.30603
745.399	-27	4.4628	-15	-0.30603
745.818	13	4.4628	-6	-0.30603
746.237	38	4.4628	-27	-0.30603
746.656	4	4.4628	-18	-0.30603
747.075	-27	4.4628	-14	-0.30603
747.495	-5	4.4628	-27	-0.30603
747.914	-14	4.4628	13	-0.30603
748.333	-25	4.4628	-15	-0.30603
748.752	-2	4.4628	0	-0.30603
749.171	7	4.4628	-1	-0.30603
749.59	-28	4.4628	-19	-0.30603
750.009	0	4.4628	6	-0.30603
750.428	21	4.4628	-42	-0.30603
750.847	54	4.4628	-29	-0.30603
751.266	-12	4.4628	13	-0.30603
751.685	-23	4.4628	-1	-0.30603
752.104	0	4.4628	-24	-0.30603
752.523	-43	4.4628	8	-0.30603
752.942	56	4.4628	27	-0.30603
753.36	3	4.4628	4	-0.30603
753.779	-16	4.4628	-7	-0.30603
754.198	-6	4.4628	-45	-0.30603
754.617	-2	4.4628	-35	-0.30603
755.036	53	4.4628	0	-0.30603
755.455	-2	4.4628	2	-0.30603
755.874	14	4.4628	16	-0.30603
756.293	6	4.4628	-24	-0.30603
756.711	-25	4.4628	-8	-0.30603
757.13	12	4.4628	-15	-0.30603
757.549	-61	4.4628	2	-0.30603
757.968	-10	4.4628	-13	-0.30603
758.387	-19	4.4628	-8	-0.30603
758.806	21	4.4628	5	-0.30603
759.224	-2	4.4628	3	-0.30603
759.643	25	4.4628	31	-0.30603
760.062	22	4.4628	-8	-0.30603
760.481	3	4.4628	-13	-0.30603
760.899	4	4.4628	-20	-0.30603
761.318	-26	4.4628	1	-0.30603
761.737	17	4.4628	-52	-0.30603
762.155	5	4.4628	-38	-0.30603
762.574	16	4.4628	-9	-0.30603
762.993	27	4.4628	-4	-0.30603
763.412	-14	4.4628	10	-0.30603
763.83	25	4.4628	-31	-0.30603
764.249	-35	4.4628	0	-0.30603
764.667	5	4.4628	2	-0.30603
765.086	-17	4.4628	-22	-0.30603
765.505	-9	4.4628	-22	-0.30603
765.923	-1	4.4628	4	-0.30603
766.342	-37	4.4628	-8	-0.30603
766.76	25	4.4628	-10	-0.30603
767.179	26	4.4628	25	-0.30603
767.598	3	4.4628	-2	-0.30603
768.016	30	4.4628	11	-0.30603
768.435	23	4.4628	-5	-0.30603
768.853	10	4.4628	37	-0.30603
769.272	13	4.4628	-33	-0.30603
769.69	-12	4.4628	-3	-0.30603
770.109	20	4.4628	38	-0.30603
770.527	-3	4.4628	-7	-0.30603
770.946	-11	4.4628	-5	-0.30603
771.364	10	4.4628	5	-0.30603
771.783	-5	4.4628	4	-0.30603
772.201	14	4.4628	-22	-0.30603
772.62	6	4.4628	25	-0.30603
773.038	-3	4.4628	-34	-0.30603
773.456	-1	4.4628	9	-0.30603
773.875	-28	4.4628	-27	-0.30603
774.293	19	4.4628	-32	-0.30603
774.712	-17	4.4628	38	-0.30603
775.13	11	4.4628	-24	-0.30603
775.548	3	4.4628	28	-0.30603
775.967	9	4.4628	-8	-0.30603
776.385	9	4.4628	7	-0.30603
776.803	-8	4.4628	10	-0.30603
777.222	21	4.4628	-1	-0.30603
777.64	-34	4.4628	46	-0.30603
778.058	-32	4.4628	-5	-0.30603
778.477	-5	4.4628	-20	-0.30603
778.895	27	4.4628	-18	-0.30603
779.313	9	4.4628	16	-0.30603
779.731	-31	4.4628	12	-0.30603
780.15	-16	4.4628	-10	-0.30603
780.568	5	4.4628	13	-0.30603
780.986	-6	4.4628	-10	-0.30603
781.404	-9	4.4628	-7	-0.30603
781.822	-15	4.4628	-11	-0.30603
782.241	2	4.4628	-42	-0.30603
782.659	1	4.4628	-20	-0.30603
783.077	-13	4.4628	-6	-0.30603
783.495	3	4.4628	5	-0.30603
783.913	22	4.4628	-28	-0.30603
784.331	53	4.4628	-17	-0.30603
784.749	21	4.4628	6	-0.30603
785.168	12	4.4628	-3	-0.30603
785.586	4	4.4628	4	-0.30603
786.004	40	4.4628	36	-0.30603
786.422	15	4.4628	23	-0.30603
786.84	-8	4.4628	-43	-0.30603
787.258	-40	4.4628	-3	-0.30603
787.676	21	4.4628	-13	-0.30603
788.094	-4	4.4628	18	-0.30603
788.512	-14	4.4628	-25	-0.30603
788.93	8	4.4628	-62	-0.30603
789.348	-39	4.4628	-11	-0.30603
789.766	-5	4.4628	-4	-0.30603
790.184	21	4.4628	7	-0.30603
790.602	7	4.4628	19	-0.30603
791.02	-5	4.4628	9	-0.30603
791.438	10	4.4628	1	-0.30603
791.856	-10	4.4628	21	-0.30603
792.274	6	4.4628	37	-0.30603
792.692	26	4.4628	-7	-0.30603
793.11	26	4.4628	8	-0.30603
793.527	-11	4.4628	14	-0.30603
793.945	-15	4.4628	-5	-0.30603
794.363	1	4.4628	-22	-0.30603
794.781	-3	4.4628	20	-0.30603
795.199	-42	4.4628	-12	-0.30603
795.617	-26	4.4628	22	-0.30603
796.035	-15	4.4628	-10	-0.30603
796.452	16	4.4628	-19	-0.30603
796.87	-16	4.4628	-2	-0.30603
797.288	27	4.4628	-16	-0.30603
797.706	-27	4.4628	-3	-0.30603
798.124	-54	4.4628	13	-0.30603
798.541	20	4.4628	-13	-0.30603
798.959	10	4.4628	-36	-0.30603
799.377	-25	4.4628	4	-0.30603
799.794	-9	4.4628	-2	-0.30603
800.212	23	4.4628	-36	-0.30603
800.63	10	4.4628	22	-0.30603
801.048	-34	4.4628	6	-0.30603
801.465	27	4.4628	13	-0.30603
801.883	15	4.4628	9	-0.30603
802.301	32	4.4628	7	-0.30603
802.718	-14	4.4628	22	-0.30603
803.136	38	4.4628	-16	-0.30603
803.553	28	4.4628	-12	-0.30603
803.971	-14	4.4628	-1	-0.30603
804.389	-7	4.4628	-13	-0.30603
804.806	14	4.4628	18	-0.30603
805.224	29	4.4628	24	-0.30603
805.641	30	4.4628	-12	-0.30603
806.059	-37	4.4628	-1	-0.30603
806.476	42	4.4628	-11	-0.30603
806.894	-7	4.4628	32	-0.30603
807.312	-4	4.4628	3	-0.30603
807.729	8	4.4628	12	-0.30603
808.147	35	4.4628	-15	-0.30603
808.564	-16	4.4628	9	-0.30603
808.982	15	4.4628	1	-0.30603
809.399	-37	4.4628	-23	-0.30603
809.816	18	4.4628	13	-0.30603
810.234	-60	4.4628	-19	-0.30603
810.651	41	4.4628	10	-0.30603
811.069	-7	4.4628	-7	-0.30603
811.486	5	4.4628	20	-0.30603
811.904	15	4.4628	21	-0.30603
812.321	-9	4.4628	-14	-0.30603
812.738	-5	4.4628	-24	-0.30603
813.156	0	4.4628	2	-0.30603
813.573	-14	4.4628	1	-0.30603
813.99	38	4.4628	-36	-0.30603
814.408	-24	4.4628	-16	-0.30603
814.825	21	4.4628	-53	-0.30603
815.242	12	4.4628	21	-0.30603
815.66	6	4.4628	2	-0.30603
816.077	47	4.4628	3	-0.30603
816.494	-11	4.4628	6	-0.30603
816.911	1	4.4628	-8	-0.30603
817.329	-7	4.4628	60	-0.30603
817.746	-9	4.4628	-49	-0.30603
818.163	-23	4.4628	32	-0.30603
818.58	-3	4.4628	-11	-0.30603
818.998	47	4.4628	-53	-0.30603
819.415	-11	4.4628	-4	-0.30603
819.832	1	4.4628	21	-0.30603
820.249	0	4.4628	16	-0.30603
820.666	-26	4.4628	18	-0.30603
821.083	-10	4.4628	42	-0.30603
821.501	-9	4.4628	2	-0.30603
821.918	-19	4.4628	-8	-0.30603
822.335	-1	4.4628	55	-0.30603
822.752	29	4.4628	-19	-0.30603
823.169	34	4.4628	27	-0.30603
823.586	-20	4.4628	-18	-0.30603
824.003	2	4.4628	17	-0.30603
824.42	11	4.4628	1	-0.30603
824.837	4	4.4628	2	-0.30603
825.254	15	4.4628	-31	-0.30603
825.671	-14	4.4628	-16	-0.30603
826.088	-8	4.4628	4	-0.30603
826.505	-22	4.4628	7	-0.30603
826.922	20	4.4628	15	-0.30603
827.339	13	4.4628	-10	-0.30603
827.756	6	4.4628	-2	-0.30603
828.173	4	4.4628	1	-0.30603
828.59	-9	4.4628	0	-0.30603
829.007	-3	4.4628	-7	-0.30603
829.424	-7	4.4628	-27	-0.30603
829.841	-19	4.4628	-6	-0.30603
830.258	15	4.4628	-43	-0.30603
830.675	17	4.4628	19	-0.30603
831.091	-10	4.4628	12	-0.30603
831.508	-28	4.4628	-23	-0.30603
831.925	1	4.4628	9	-0.30603
832.342	-15	4.4628	-19	-0.30603
832.759	26	4.4628	-2	-0.30603
833.176	1	4.4628	-3	-0.30603
833.592	4	4.4628	-35	-0.30603
834.009	20	4.4628	0	-0.30603
834.426	11	4.4628	38	-0.30603
834.843	-43	4.4628	6	-0.30603
835.26	-13	4.4628	18	-0.30603
835.676	29	4.4628	-26	-0.30603
836.093	33	4.4628	16	-0.30603
836.51	44	4.4628	30	-0.30603
836.926	3	4.4628	-35	-0.30603
837.343	0	4.4628	-33	-0.30603
837.76	-19	4.4628	6	-0.30603
838.176	25	4.4628	7	-0.30603
838.593	-13	4.4628	-3	-0.30603
839.01	12	4.4628	32	-0.30603
839.426	-16	4.4628	-3	-0.30603
839.843	-52	4.4628	-10	-0.30603
840.26	12	4.4628	17	-0.30603
840.676	-13	4.4628	4	-0.30603
841.093	-4	4.4628	-6	-0.30603
841.509	-3	4.4628	-1	-0.30603
841.926	9	4.4628	-8	-0.30603
842.343	44	4.4628	-14	-0.30603
842.759	39	4.4628	-11	-0.30603
843.176	-4	4.4628	-20	-0.30603
843.592	-11	4.4628	-11	-0.30603
844.009	-27	4.4628	21	-0.30603
844.425	-14	4.4628	-21	-0.30603
844.842	-4	4.4628	29	-0.30603
845.258	-4	4.4628	3	-0.30603
845.675	2	4.4628	-7	-0.30603
846.091	52	4.4628	27	-0.30603
846.507	26	4.4628	18	-0.30603
846.924	9	4.4628	-33	-0.30603
847.34	-3	4.4628	-20	-0.30603
847.757	-6	4.4628	26	-0.30603
848.173	18	4.4628	-1	-0.30603
848.589	-3	4.4628	5	-0.30603
849.006	-17	4.4628	-42	-0.30603
849.422	11	4.4628	-12	-0.30603
849.839	25	4.4628	-21	-0.30603
850.255	5	4.4628	-21	-0.30603
850.671	29	4.4628	-11	-0.30603
851.088	-3	4.4628	-29	-0.30603
851.504	8	4.4628	-24	-0.30603
851.92	30	4.4628	-19	-0.30603
852.336	-5	4.4628	20	-0.30603
852.753	-7	4.4628	10	-0.30603
853.169	27	4.4628	-29	-0.30603
853.585	11	4.4628	24	-0.30603
854.001	1	4.4628	18	-0.30603
854.418	22	4.4628	10	-0.30603
854.834	24	4.4628	4	-0.30603
855.25	2	4.4628	-40	-0.30603
855.666	15	4.4628	31	-0.30603
856.082	7	4.4628	0	-0.30603
856.498	-7	4.4628	30	-0.30603
856.915	25	4.4628	31	-0.30603
857.331	-16	4.4628	2	-0.30603
857.747	1	4.4628	3	-0.30603
858.163	-9	4.4628	13	-0.30603
858.579	8	4.4628	-13	-0.30603
858.995	-24	4.4628	-52	-0.30603
859.411	-10	4.4628	4	-0.30603
859.827	63	4.4628	23	-0.30603
860.243	-46	4.4628	3	-0.30603
860.659	-13	4.4628	3	-0.30603
861.075	-23	4.4628	-22	-0.30603
861.491	8	4.4628	-11	-0.30603
861.907	9	4.4628	-15	-0.30603
862.323	-21	4.4628	-3	-0.30603
862.739	6	4.4628	3	-0.30603
863.155	20	4.4628	-23	-0.30603
863.571	12	4.4628	2	-0.30603
863.987	19	4.4628	15	-0.30603
864.403	5	4.4628	-26	-0.30603
864.819	-17	4.4628	3	-0.30603
865.235	-9	4.4628	8	-0.30603
865.651	-2	4.4628	-49	-0.30603
866.067	8	4.4628	-38	-0.30603
866.483	-34	4.4628	-4	-0.30603
866.898	43	4.4628	5	-0.30603
867.314	8	4.4628	-5	-0.30603
867.73	-9	4.4628	-17	-0.30603
868.146	10	4.4628	-19	-0.30603
868.562	23	4.4628	6	-0.30603
868.978	-21	4.4628	-5	-0.30603
869.393	-47	4.4628	14	-0.30603
869.809	-17	4.4628	30	-0.30603
870.225	15	4.4628	14	-0.30603
870.641	-5	4.4628	-29	-0.30603
871.056	22	4.4628	30	-0.30603
871.472	6	4.4628	-28	-0.30603
871.888	9	4.4628	-18	-0.30603
872.303	19	4.4628	-33	-0.30603
872.719	-17	4.4628	13	-0.30603
873.135	44	4.4628	21	-0.30603
873.55	9	4.4628	-32	-0.30603
873.966	35	4.4628	-1	-0.30603
874.382	-23	4.4628	-40	-0.30603
874.797	3	4.4628	-21	-0.30603
875.213	23	4.4628	-12	-0.30603
875.629	-14	4.4628	8	-0.30603
876.044	30	4.4628	-5	-0.30603
876.46	0	4.4628	6	-0.30603
876.875	-36	4.4628	-24	-0.30603
877.291	29	4.4628	21	-0.30603
877.706	15	4.4628	-42	-0.30603
878.122	27	4.4628	-28	-0.30603
878.537	-27	4.4628	4	-0.30603
878.953	-12	4.4628	-28	-0.30603
879.368	-15	4.4628	-7	-0.30603
879.784	23	4.4628	-6	-0.30603
880.199	11	4.4628	21	-0.30603
880.615	-7	4.4628	-23	-0.30603
881.03	-24	4.4628	-16	-0.30603
881.446	-23	4.4628	-7	-0.30603
881.861	-20	4.4628	22	-0.30603
882.277	16	4.4628	-54	-0.30603
882.692	44	4.4628	3	-0.30603
883.107	20	4.4628	29	-0.30603
883.523	-15	4.4628	30	-0.30603
883.938	-22	4.4628	-22	-0.30603
884.353	19	4.4628	16	-0.30603
884.769	-27	4.4628	-4	-0.30603
885.184	34	4.4628	-4	-0.30603
885.599	-19	4.4628	20	-0.30603
886.015	-27	4.4628	-8	-0.30603
886.43	-14	4.4628	-1	-0.30603
886.845	-19	4.4628	19	-0.30603
887.261	-49	4.4628	6	-0.30603
887.676	22	4.4628	21	-0.30603
888.091	15	4.4628	-32	-0.30603
888.506	6	4.4628	-1	-0.30603
888.921	8	4.4628	-20	-0.30603
889.337	-1	4.4628	-16	-0.30603
889.752	2	4.4628	28	-0.30603
890.167	-1	4.4628	-22	-0.30603
890.582	-35	4.4628	3	-0.30603
890.997	-8	4.4628	-6	-0.30603
891.412	-28	4.4628	-19	-0.30603
891.828	5	4.4628	-24	-0.30603
892.243	-5	4.4628	3	-0.30603
892.658	11	4.4628	3	-0.30603
893.073	-5	4.4628	4	-0.30603
893.488	-29	4.4628	8	-0.30603
893.903	-3	4.4628	15	-0.30603
894.318	0	4.4628	24	-0.30603
894.733	-17	4.4628	-24	-0.30603
895.148	-12	4.4628	20	-0.30603
895.563	11	4.4628	-13	-0.30603
895.978	-14	4.4628	-30	-0.30603
896.393	18	4.4628	27	-0.30603
896.808	-12	4.4628	-12	-0.30603
897.223	-8	4.4628	-14	-0.30603
897.638	-8	4.4628	-31	-0.30603
898.053	14	4.4628	-7	-0.30603
898.468	23	4.4628	-4	-0.30603
898.883	4	4.4628	-18	-0.30603
899.298	-19	4.4628	-15	-0.30603
899.713	-7	4.4628	-36	-0.30603
900.127	8	4.4628	-39	-0.30603
900.542	-2	4.4628	-9	-0.30603
900.957	-34	4.4628	-1	-0.30603
901.372	18	4.4628	-31	-0.30603
901.787	37	4.4628	1	-0.30603
902.202	3	4.4628	8	-0.30603
902.616	-1	4.4628	-12	-0.30603
903.031	9	4.4628	12	-0.30603
903.446	33	4.4628	1	-0.30603
903.861	11	4.4628	-14	-0.30603
904.276	19	4.4628	-31	-0.30603
904.69	-9	4.4628	-6	-0.30603
905.105	-12	4.4628	7	-0.30603
905.52	-9	4.4628	-38	-0.30603
905.934	-21	4.4628	-10	-0.30603
906.349	4	4.4628	10	-0.30603
906.764	22	4.4628	-26	-0.30603
907.178	-12	4.4628	28	-0.30603
907.593	19	4.4628	-6	-0.30603
908.008	-11	4.4628	-17	-0.30603
908.422	-2	4.4628	6	-0.30603
908.837	10	4.4628	6	-0.30603
909.252	-1	4.4628	5	-0.30603
909.666	2	4.4628	5	-0.30603
910.081	-16	4.4628	-38	-0.30603
910.495	14	4.4628	-9	-0.30603
910.91	16	4.4628	23	-0.30603
911.324	-3	4.4628	-2	-0.30603
911.739	14	4.4628	-6	-0.30603
912.153	5	4.4628	-54	-0.30603
912.568	9	4.4628	15	-0.30603
912.982	25	4.4628	19	-0.30603
913.397	40	4.4628	-18	-0.30603
913.811	-26	4.4628	7	-0.30603
914.226	-21	4.4628	-22	-0.30603
914.64	60	4.4628	-13	-0.30603
915.055	-8	4.4628	-11	-0.30603
915.469	9	4.4628	37	-0.30603
915.884	-13	4.4628	-24	-0.30603
916.298	38	4.4628	16	-0.30603
916.712	7	4.4628	33	-0.30603
917.127	1	4.4628	-33	-0.30603
917.541	-30	4.4628	-39	-0.30603
917.955	-20	4.4628	-32	-0.30603
918.37	22	4.4628	3	-0.30603
918.784	-4	4.4628	0	-0.30603
919.198	-8	4.4628	-5	-0.30603
919.613	41	4.4628	27	-0.30603
920.027	-27	4.4628	-32	-0.30603
920.441	18	4.4628	9	-0.30603
920.855	21	4.4628	-1	-0.30603
921.27	26	4.4628	15	-0.30603
921.684	-6	4.4628	3	-0.30603
922.098	11	4.4628	15	-0.30603
922.512	4	4.4628	-8	-0.30603
922.926	6	4.4628	-11	-0.30603
923.341	-30	4.4628	31	-0.30603
923.755	-22	4.4628	-26	-0.30603
924.169	0	4.4628	6	-0.30603
924.583	-16	4.4628	-20	-0.30603
924.997	36	4.4628	-8	-0.30603
925.411	25	4.4628	8	-0.30603
925.825	-25	4.4628	16	-0.30603
926.239	-5	4.4628	-10	-0.30603
926.653	9	4.4628	12	-0.30603
927.067	-38	4.4628	0	-0.30603
927.482	22	4.4628	-5	-0.30603
927.896	17	4.4628	-7	-0.30603
928.31	17	4.4628	-21	-0.30603
928.724	-32	4.4628	-17	-0.30603
929.138	-27	4.4628	-36	-0.30603
929.552	-18	4.4628	19	-0.30603
929.966	9	4.4628	13	-0.30603

## Sheet: Fig. 3h
Wavelength (nm)	PL intensity (counts)
	L-handed RO		L-handed LO
	Raw Data	Fitted Data	Raw Data	Fitted Data
366.34	-18	5.28476	41	7.69296
366.766	-11	5.28476	0	7.69296
367.192	18	5.28476	-1	7.69296
367.618	10	5.28476	12	7.69296
368.045	-11	5.28476	-1	7.69296
368.471	16	5.28476	-20	7.69296
368.897	28	5.28476	-27	7.69296
369.323	-23	5.28476	15	7.69296
369.75	-23	5.28476	2	7.69296
370.176	10	5.28476	1	7.69296
370.602	6	5.28476	-39	7.69296
371.028	-11	5.28476	16	7.69296
371.454	-18	5.28476	-9	7.69296
371.88	11	5.28476	2	7.69296
372.307	-3	5.28476	46	7.69296
372.733	-12	5.28476	16	7.69296
373.159	-4	5.28476	-7	7.69296
373.585	-7	5.28476	32	7.69296
374.011	46	5.28476	20	7.69296
374.437	-29	5.28476	-2	7.69296
374.863	6	5.28476	-11	7.69296
375.29	2	5.28476	46	7.69296
375.716	-19	5.28476	-15	7.69296
376.142	0	5.28476	-19	7.69296
376.568	-12	5.28476	29	7.69296
376.994	-9	5.28476	-4	7.69296
377.42	22	5.28476	-24	7.69296
377.846	28	5.28476	-12	7.69296
378.272	-13	5.28476	-10	7.69296
378.698	-38	5.28476	1	7.69296
379.124	12	5.28476	-31	7.69296
379.551	-29	5.28476	31	7.69296
379.977	-3	5.28476	29	7.69296
380.403	0	5.28476	2	7.69296
380.829	5	5.28476	5	7.69296
381.255	18	5.28476	7	7.69296
381.681	-13	5.28476	7	7.69296
382.107	-36	5.28476	-1	7.69296
382.533	-12	5.28476	1	7.69296
382.959	-42	5.28476	-17	7.69296
383.385	-11	5.28476	-3	7.69296
383.811	-36	5.28476	-13	7.69296
384.237	-31	5.28476	7	7.69296
384.663	-14	5.28476	-49	7.69296
385.089	3	5.28476	21	7.69296
385.515	12	5.28476	14	7.69296
385.941	-4	5.28476	-15	7.69296
386.367	4	5.28476	3	7.69296
386.793	-22	5.28476	-15	7.69296
387.219	-4	5.28476	12	7.69296
387.645	-6	5.28476	-2	7.69296
388.071	-5	5.28476	-26	7.69296
388.497	-1	5.28476	20	7.69296
388.923	-30	5.28476	-9	7.69296
389.349	1	5.28476	7	7.69296
389.775	11	5.28476	32	7.69296
390.2	-41	5.28476	21	7.69296
390.626	3	5.28476	-5	7.69296
391.052	-28	5.28476	-27	7.69296
391.478	40	5.28476	34	7.69296
391.904	-15	5.28476	-67	7.69296
392.33	13	5.28476	-44	7.69296
392.756	29	5.28476	-10	7.69296
393.182	-31	5.28476	-43	7.69296
393.608	11	5.28476	-33	7.69296
394.034	-4	5.28476	23	7.69296
394.459	-23	5.28476	-3	7.69296
394.885	19	5.28476	-45	7.69296
395.311	-29	5.28476	23	7.69296
395.737	7	5.28476	-20	7.69296
396.163	14	5.28476	-3	7.69296
396.589	1	5.28476	1	7.69296
397.015	-50	5.28476	10	7.69296
397.44	-49	5.28476	43	7.69296
397.866	-6	5.28476	-1	7.69296
398.292	19	5.28476	-5	7.69296
398.718	13	5.28476	9	7.69296
399.144	-12	5.28476	-6	7.69296
399.569	-1	5.28476	6	7.69296
399.995	9	5.28476	11	7.69296
400.421	6	5.28476	10	7.69296
400.847	-14	5.28476	-25	7.69296
401.273	19	5.28476	6	7.69296
401.698	3	5.28476	6	7.69296
402.124	16	5.28476	-26	7.69296
402.55	21	5.28476	-14	7.69296
402.976	11	5.28476	-17	7.69296
403.401	5	5.28476	-33	7.69296
403.827	0	5.28476	-7	7.69296
404.253	-9	5.28476	17	7.69296
404.679	-26	5.28476	27	7.69296
405.104	15	5.28476	-2	7.69296
405.53	-6	5.28476	-28	7.69296
405.956	-26	5.28476	17	7.69296
406.382	-67	5.28476	-8	7.69296
406.807	37	5.28476	-14	7.69296
407.233	24	5.28476	3	7.69296
407.659	-19	5.28476	19	7.69296
408.084	7	5.28476	3	7.69296
408.51	8	5.28476	-5	7.69296
408.936	1	5.28476	23	7.69296
409.361	-17	5.28476	-4	7.69296
409.787	17	5.28476	-24	7.69296
410.213	31	5.28476	26	7.69296
410.638	24	5.28476	16	7.69296
411.064	-7	5.28476	-17	7.69296
411.49	6	5.28476	10	7.69296
411.915	1	5.28476	12	7.69296
412.341	8	5.28476	14	7.69296
412.766	27	5.28476	-18	7.69296
413.192	-22	5.28476	19	7.69296
413.618	-15	5.28476	9	7.69296
414.043	12	5.28476	-4	7.69296
414.469	32	5.28476	-28	7.69296
414.894	-13	5.28476	-8	7.69296
415.32	-12	5.28476	-43	7.69296
415.746	-31	5.28476	-23	7.69296
416.171	44	5.28476	-16	7.69296
416.597	-25	5.28476	23	7.69296
417.022	-39	5.28476	0	7.69296
417.448	-29	5.28476	-32	7.69296
417.873	6	5.28476	41	7.69296
418.299	11	5.28476	-18	7.69296
418.724	0	5.28476	5	7.69296
419.15	3	5.28476	18	7.69296
419.575	1	5.28476	7	7.69296
420.001	-7	5.28476	-35	7.69296
420.427	23	5.28476	34	7.69296
420.852	5	5.28476	10	7.69296
421.278	18	5.28476	-60	7.69296
421.703	21	5.28476	-13	7.69296
422.128	-19	5.28476	-11	7.69296
422.554	-8	5.28476	-23	7.69296
422.979	8	5.28476	-41	7.69296
423.405	-4	5.28476	-8	7.69296
423.83	-9	5.28476	60	7.69296
424.256	5	5.28476	-5	7.69296
424.681	-7	5.28476	2	7.69296
425.107	0	5.28476	4	7.69296
425.532	-30	5.28476	0	7.69296
425.958	-4	5.28476	10	7.69296
426.383	21	5.28476	43	7.69296
426.808	14	5.28476	6	7.69296
427.234	-8	5.28476	-36	7.69296
427.659	-1	5.28476	12	7.69296
428.085	-2	5.28476	-14	7.69296
428.51	-14	5.28476	-7	7.69296
428.935	26	5.28476	-5	7.69296
429.361	5	5.28476	-6	7.69296
429.786	-16	5.28476	-15	7.69296
430.212	-4	5.28476	-34	7.69296
430.637	4	5.28476	24	7.69296
431.062	41	5.28476	13	7.69296
431.488	7	5.28476	9	7.69296
431.913	1	5.28476	20	7.69296
432.338	-5	5.28476	24	7.69296
432.764	-12	5.28476	20	7.69296
433.189	7	5.28476	-20	7.69296
433.614	4	5.28476	31	7.69296
434.04	-30	5.28476	22	7.69296
434.465	-26	5.28476	-9	7.69296
434.89	10	5.28476	1	7.69296
435.315	29	5.28476	43	7.69296
435.741	19	5.28476	-21	7.69296
436.166	24	5.28476	-16	7.69296
436.591	-22	5.28476	-12	7.69296
437.017	11	5.28476	38	7.69296
437.442	19	5.28476	-4	7.69296
437.867	-3	5.28476	-14	7.69296
438.292	-9	5.28476	21	7.69296
438.718	-9	5.28476	-7	7.69296
439.143	3	5.28476	-13	7.69296
439.568	7	5.28476	29	7.69296
439.993	3	5.28476	54	7.69296
440.418	-9	5.28476	18	7.69296
440.844	-23	5.28476	42	7.69296
441.269	-21	5.28476	47	7.69296
441.694	3	5.28476	29	7.69296
442.119	9	5.28476	12	7.69296
442.544	16	5.28476	10	7.69296
442.97	2	5.28476	8	7.69296
443.395	54	5.28476	-35	7.69296
443.82	24	5.28476	7	7.69296
444.245	1	5.28476	43	7.69296
444.67	8	5.28476	11	7.69296
445.095	-19	5.28476	-3	7.69296
445.521	-19	5.28476	16	7.69296
445.946	-44	5.28476	-6	7.69296
446.371	-13	5.28476	-33	7.69296
446.796	19	5.28476	-11	7.69296
447.221	-1	5.28476	8	7.69296
447.646	-4	5.28476	-2	7.69296
448.071	-21	5.28476	15	7.69296
448.496	34	5.28476	13	7.69296
448.921	-28	5.28476	29	7.69296
449.346	-22	5.28476	0	7.69296
449.772	45	5.28476	13	7.69296
450.197	-8	5.28476	5	7.69296
450.622	11	5.28476	-27	7.69296
451.047	-11	5.28476	-28	7.69296
451.472	-15	5.28476	13	7.69296
451.897	-21	5.28476	0	7.69296
452.322	14	5.28476	-41	7.69296
452.747	-14	5.28476	40	7.69296
453.172	5	5.28476	14	7.69296
453.597	-22	5.28476	-17	7.69296
454.022	-9	5.28476	-3	7.69296
454.447	18	5.28476	-17	7.69296
454.872	-12	5.28476	15	7.69296
455.297	-1	5.28476	-7	7.69296
455.722	-24	5.28476	-3	7.69296
456.147	2	5.28476	43	7.69296
456.572	-10	5.28476	9	7.69296
456.997	13	5.28476	-33	7.69296
457.422	4	5.28476	-3	7.69296
457.847	13	5.28476	-15	7.69296
458.272	-7	5.28476	-20	7.69296
458.697	17	5.28476	-11	7.69296
459.121	-6	5.28476	-6	7.69296
459.546	-28	5.28476	-44	7.69296
459.971	-10	5.28476	-8	7.69296
460.396	29	5.28476	24	7.69296
460.821	-3	5.28476	-52	7.69296
461.246	-22	5.28476	0	7.69296
461.671	4	5.28476	-35	7.69296
462.096	-23	5.28476	0	7.69296
462.521	6	5.28476	-48	7.69296
462.946	-8	5.28476	33	7.69296
463.37	-11	5.28476	18	7.69296
463.795	-3	5.28476	-48	7.69296
464.22	-4	5.28476	14	7.69296
464.645	13	5.28476	-17	7.69296
465.07	-45	5.28476	23	7.69296
465.495	21	5.28476	-1	7.69296
465.919	-33	5.28476	-14	7.69296
466.344	-16	5.28476	16	7.69296
466.769	7	5.28476	-27	7.69296
467.194	1	5.28476	-18	7.69296
467.619	24	5.28476	-19	7.69296
468.043	-6	5.28476	-6	7.69296
468.468	23	5.28476	-5	7.69296
468.893	-13	5.28476	19	7.69296
469.318	-22	5.28476	40	7.69296
469.743	-15	5.28476	-11	7.69296
470.167	-4	5.28476	16	7.69296
470.592	-5	5.28476	18	7.69296
471.017	-27	5.28476	15	7.69296
471.441	-16	5.28476	-26	7.69296
471.866	13	5.28476	-8	7.69296
472.291	-11	5.28476	30	7.69296
472.716	-31	5.28476	-9	7.69296
473.14	20	5.28476	-16	7.69296
473.565	21	5.28476	9	7.69296
473.99	-16	5.28476	-16	7.69296
474.414	20	5.28476	-34	7.69296
474.839	24	5.28476	20	7.69296
475.264	1	5.28476	25	7.69296
475.688	-29	5.28476	-3	7.69296
476.113	7	5.28476	-14	7.69296
476.538	-19	5.28476	2	7.69296
476.962	-13	5.28476	-50	7.69296
477.387	-25	5.28476	-9	7.69296
477.812	-20	5.28476	27	7.69296
478.236	11	5.28476	-11	7.69296
478.661	4	5.28476	-12	7.69296
479.086	4	5.28476	-9	7.69296
479.51	-13	5.28476	-5	7.69296
479.935	-11	5.28476	-37	7.69296
480.359	20	5.28476	-17	7.69296
480.784	-25	5.28476	30	7.69296
481.208	-40	5.28476	11	7.69296
481.633	-5	5.28476	-26	7.69296
482.058	17	5.28476	-24	7.69296
482.482	8	5.28476	42	7.69296
482.907	-9	5.28476	-5	7.69296
483.331	-11	5.28476	2	7.69296
483.756	5	5.28476	61	7.69296
484.18	-7	5.28476	7	7.69296
484.605	-20	5.28476	-14	7.69296
485.029	27	5.28476	21	7.69296
485.454	-8	5.28476	9	7.69296
485.878	14	5.28476	-32	7.69296
486.303	-18	5.28476	13	7.69296
486.727	-16	5.28476	20	7.69296
487.152	-5	5.28476	-25	7.69296
487.576	13	5.28476	-25	7.69296
488.001	1	5.28476	-7	7.69296
488.425	11	5.28476	29	7.69296
488.85	5	5.28476	-14	7.69296
489.274	8	5.28476	-16	7.69296
489.699	-17	5.28476	45	7.69296
490.123	-12	5.28476	15	7.69296
490.547	-1	5.28476	8	7.69296
490.972	-14	5.28476	2	7.69296
491.396	-24	5.28476	32	7.69296
491.821	-27	5.28476	-15	7.69296
492.245	17	5.28476	-21	7.69296
492.669	3	5.28476	38	7.69296
493.094	-12	5.28476	-17	7.69296
493.518	-9	5.28476	23	7.69296
493.942	-23	5.28476	9	7.69296
494.367	-24	5.28476	13	7.69296
494.791	17	5.28476	-25	7.69296
495.216	8	5.28476	-16	7.69296
495.64	-3	5.28476	30	7.69296
496.064	2	5.28476	-64	7.69296
496.489	-2	5.28476	6	7.69296
496.913	-4	5.28476	8	7.69296
497.337	5	5.28476	-18	7.69296
497.761	-29	5.28476	-34	7.69296
498.186	4	5.28476	9	7.69296
498.61	9	5.28476	30	7.69296
499.034	-43	5.28476	-5	7.69296
499.459	35	5.28476	-6	7.69296
499.883	14	5.28476	57	7.69296
500.307	7	5.28476	-7	7.69296
500.731	4	5.28476	-17	7.69296
501.156	-19	5.28476	37	7.69296
501.58	25	5.28476	23	7.69296
502.004	-10	5.28476	-22	7.69296
502.428	29	5.28476	-21	7.69296
502.852	-23	5.28476	10	7.69296
503.277	21	5.28476	-5	7.69296
503.701	-2	5.28476	-4	7.69296
504.125	-8	5.28476	-21	7.69296
504.549	8	5.28476	-5	7.69296
504.973	-4	5.28476	-53	7.69296
505.398	-6	5.28476	18	7.69296
505.822	23	5.28476	53	7.69296
506.246	33	5.28476	-44	7.69296
506.67	35	5.28476	-18	7.69296
507.094	11	5.28476	-15	7.69296
507.518	-21	5.28476	23	7.69296
507.942	4	5.28476	15	7.69296
508.367	-1	5.28476	3	7.69296
508.791	11	5.28476	-22	7.69296
509.215	15	5.28476	-2	7.69296
509.639	4	5.28476	-15	7.69296
510.063	-29	5.28476	5	7.69296
510.487	-15	5.28476	-13	7.69296
510.911	8	5.28476	-2	7.69296
511.335	-32	5.28476	-16	7.69296
511.759	4	5.28476	20	7.69296
512.183	16	5.28476	-29	7.69296
512.607	-25	5.28476	17	7.69296
513.031	1	5.28476	-1	7.69296
513.455	22	5.28476	-1	7.69296
513.879	-6	5.28476	8	7.69296
514.303	4	5.28476	22	7.69296
514.728	5	5.28476	8	7.69296
515.152	24	5.28476	-38	7.69296
515.576	24	5.28476	-30	7.69296
516	-1	5.28476	23	7.69296
516.423	-17	5.28476	-33	7.69296
516.847	-30	5.28476	-26	7.69296
517.271	24	5.28476	9	7.69296
517.695	3	5.28476	-14	7.69296
518.119	42	5.28476	-5	7.69296
518.543	2	5.28476	-38	7.69296
518.967	-3	5.28476	11	7.69296
519.391	8	5.28476	7	7.69296
519.815	22	5.28476	3	7.69296
520.239	12	5.28476	14	7.69296
520.663	5	5.28476	-10	7.69296
521.087	3	5.28476	4	7.69296
521.511	6	5.28476	9	7.69296
521.935	-7	5.28476	16	7.69296
522.358	-20	5.28476	4	7.69296
522.782	-5	5.28476	11	7.69296
523.206	-15	5.28476	16	7.69296
523.63	17	5.28476	-9	7.69296
524.054	-12	5.28476	-25	7.69296
524.478	17	5.28476	14	7.69296
524.902	8	5.28476	28	7.69296
525.325	-5	5.28476	-16	7.69296
525.749	0	5.28476	1	7.69296
526.173	-25	5.28476	41	7.69296
526.597	21	5.28476	7	7.69296
527.021	18	5.28476	-6	7.69296
527.444	24	5.28476	13	7.69296
527.868	8	5.28476	-3	7.69296
528.292	27	5.28476	30	7.69296
528.716	-12	5.28476	-15	7.69296
529.139	0	5.28476	15	7.69296
529.563	13	5.28476	-20	7.69296
529.987	-17	5.28476	10	7.69296
530.411	-1	5.28476	6	7.69296
530.834	6	5.28476	2	7.69296
531.258	-20	5.28476	-7	7.69296
531.682	30	5.28476	-11	7.69296
532.105	-8	5.28476	-11	7.69296
532.529	19	5.28476	-19	7.69296
532.953	34	5.28476	-41	7.69296
533.377	-5	5.28476	-23	7.69296
533.8	-1	5.28476	59	7.69296
534.224	11	5.28476	-23	7.69296
534.648	0	5.28476	-17	7.69296
535.071	-19	5.28476	27	7.69296
535.495	-17	5.28476	10	7.69296
535.918	-25	5.28476	32	7.69296
536.342	-26	5.28476	16	7.69296
536.766	10	5.28476	57	7.69296
537.189	20	5.28476	-32	7.69296
537.613	-26	5.28476	-13	7.69296
538.036	-7	5.28476	21	7.69296
538.46	20	5.28476	-22	7.69296
538.884	1	5.28476	4	7.69296
539.307	4	5.28476	3	7.69296
539.731	-1	5.28476	2	7.69296
540.154	-18	5.28476	-34	7.69296
540.578	9	5.28476	-17	7.69296
541.001	8	5.28476	7	7.69296
541.425	0	5.28476	-12	7.69296
541.848	-23	5.28476	12	7.69296
542.272	-5	5.28476	46	7.69296
542.696	-11	5.28476	-14	7.69296
543.119	3	5.28476	-28	7.69296
543.543	1	5.28476	30	7.69296
543.966	1	5.28476	22	7.69296
544.389	-24	5.28476	21	7.69296
544.813	-22	5.28476	6	7.69296
545.236	-29	5.28476	-4	7.69296
545.66	-10	5.28476	2	7.69296
546.083	6	5.28476	21	7.69296
546.507	-26	5.28476	0	7.69296
546.93	-11	5.28476	-23	7.69296
547.354	9	5.28476	-7	7.69296
547.777	-27	5.28476	7	7.69296
548.2	16	5.28476	20	7.69296
548.624	0	5.28476	-19	7.69296
549.047	1	5.28476	-18	7.69296
549.471	-16	5.28476	-9	7.69296
549.894	5	5.28476	-33	7.69296
550.317	-6	5.28476	-12	7.69296
550.741	-33	5.28476	15	7.69296
551.164	-29	5.28476	36	7.69296
551.587	-10	5.28476	13	7.69296
552.011	13	5.28476	-18	7.69296
552.434	0	5.28476	5	7.69296
552.857	-45	5.28476	-16	7.69296
553.281	-11	5.28476	-16	7.69296
553.704	-10	5.28476	-18	7.69296
554.127	-37	5.28476	2	7.69296
554.551	6	5.28476	-31	7.69296
554.974	3	5.28476	30	7.69296
555.397	15	5.28476	36	7.69296
555.82	26	5.28476	-13	7.69296
556.244	-4	5.28476	-20	7.69296
556.667	3	5.28476	35	7.69296
557.09	-5	5.28476	20	7.69296
557.513	5	5.28476	-46	7.69296
557.937	16	5.28476	-42	7.69296
558.36	-24	5.28476	29	7.69296
558.783	-29	5.28476	36	7.69296
559.206	17	5.28476	-43	7.69296
559.629	35	5.28476	-19	7.69296
560.053	20	5.28477	28	7.69296
560.476	-23	5.28477	8	7.69296
560.899	18	5.28477	-12	7.69296
561.322	12	5.28477	22	7.69296
561.745	28	5.28477	16	7.69296
562.168	7	5.28477	-20	7.69296
562.592	-2	5.28477	23	7.69296
563.015	10	5.28477	5	7.69296
563.438	-29	5.28478	-18	7.69296
563.861	-32	5.28478	-1	7.69296
564.284	7	5.28478	53	7.69296
564.707	-6	5.28479	-1	7.69296
565.13	-3	5.28479	7	7.69297
565.553	34	5.2848	11	7.69297
565.976	6	5.2848	27	7.69297
566.399	-4	5.28481	-16	7.69297
566.823	1	5.28482	0	7.69298
567.246	9	5.28484	23	7.69298
567.669	10	5.28485	3	7.69299
568.092	18	5.28487	-40	7.69299
568.515	13	5.28489	12	7.693
568.938	13	5.28492	-9	7.69301
569.361	-4	5.28495	-16	7.69303
569.784	12	5.28499	3	7.69304
570.207	-10	5.28504	25	7.69306
570.63	-20	5.28509	-43	7.69308
571.053	-1	5.28516	6	7.69311
571.476	-50	5.28524	32	7.69314
571.899	-4	5.28533	7	7.69318
572.322	9	5.28544	-52	7.69322
572.745	18	5.28558	2	7.69328
573.167	-14	5.28573	30	7.69334
573.59	-5	5.28592	-11	7.69342
574.013	-3	5.28614	-12	7.69351
574.436	5	5.28641	-2	7.69362
574.859	6	5.28672	-8	7.69375
575.282	32	5.28708	-44	7.69391
575.705	39	5.28751	21	7.6941
576.128	15	5.28802	34	7.69432
576.551	-24	5.28862	-36	7.69458
576.973	-36	5.28932	-47	7.6949
577.396	-1	5.29014	43	7.69526
577.819	13	5.29111	-24	7.6957
578.242	8	5.29224	22	7.69622
578.665	-16	5.29356	12	7.69683
579.088	24	5.29511	10	7.69754
579.51	16	5.29691	-41	7.69838
579.933	30	5.29901	11	7.69937
580.356	-11	5.30145	6	7.70054
580.779	-1	5.3043	25	7.7019
581.202	17	5.3076	1	7.7035
581.624	-12	5.31143	1	7.70536
582.047	-20	5.31586	4	7.70754
582.47	24	5.321	-26	7.71009
582.893	13	5.32694	-1	7.71306
583.315	7	5.33378	54	7.7165
583.738	16	5.34169	-11	7.72052
584.161	0	5.3508	1	7.72519
584.584	-26	5.36128	24	7.73061
585.006	-9	5.3733	-16	7.73686
585.429	37	5.38713	11	7.74413
585.852	11	5.40298	9	7.75252
586.274	20	5.42109	2	7.76219
586.697	11	5.44186	-21	7.77337
587.12	9	5.46558	-32	7.78625
587.542	29	5.49259	60	7.80103
587.965	6	5.52345	-15	7.81806
588.388	-54	5.55858	-37	7.8376
588.81	0	5.59843	36	7.85996
589.233	31	5.6438	21	7.88562
589.656	6	5.69528	-41	7.91497
590.078	9	5.75347	-6	7.94842
590.501	-2	5.81948	12	7.98668
590.923	-8	5.89392	12	8.03018
591.346	-2	5.97816	-33	8.07981
591.768	46	6.07294	19	8.13611
592.191	13	6.17995	39	8.20019
592.614	-1	6.30035	-9	8.27288
593.036	9	6.43533	24	8.35504
593.459	-6	6.58719	36	8.44823
593.881	16	6.75703	-39	8.5533
594.304	-2	6.94764	26	8.67219
594.726	14	7.16031	64	8.80591
595.149	-7	7.39843	1	8.95686
595.571	18	7.66347	7	9.12625
595.994	21	7.95952	-3	9.31699
596.416	8	8.28825	42	9.53051
596.839	-9	8.65455	8	9.77038
597.261	29	9.06031	16	10.0382
597.684	29	9.51137	-12	10.3384
598.106	23	10.0098	20	10.6728
598.528	8	10.5612	-24	11.0458
598.951	16	11.1719	-16	11.4622
599.373	-24	11.8443	14	11.9244
599.796	37	12.5872	-18	12.4393
600.218	-22	13.4032	16	13.0094
600.64	7	14.3005	63	13.6413
601.063	3	15.2882	18	14.3426
601.485	18	16.3691	-16	15.1163
601.908	47	17.5562	45	15.9729
602.33	38	18.852	86	16.9156
602.752	36	20.2681	28	17.9541
603.175	2	21.8175	20	19.0996
603.597	30	23.5026	42	20.3556
604.019	8	25.3373	35	21.7342
604.442	21	27.3372	33	23.2492
604.864	25	29.5042	40	24.9041
605.286	2	31.8547	32	26.7138
605.709	22	34.4074	18	28.6952
606.131	35	37.163	-21	30.8515
606.553	73	40.1407	60	33.2006
606.975	31	43.3543	78	35.7565
607.398	35	46.8267	34	38.5409
607.82	42	50.5562	36	41.5559
608.242	33	54.5659	79	44.824
608.664	112	58.8714	14	48.3619
609.087	54	63.4998	63	52.1964
609.509	41	68.4455	100	56.3276
609.931	58	73.7354	76	60.7827
610.353	60	79.3863	54	65.5811
610.775	66	85.4148	117	70.7425
611.197	35	91.8378	33	76.2872
611.62	101	98.6889	76	82.2506
612.042	112	105.952	72	88.6257
612.464	89	113.66	111	95.4474
612.886	60	121.83	89	102.738
613.308	89	130.476	111	110.518
613.73	105	139.615	126	118.811
614.153	120	149.284	137	127.66
614.575	112	159.453	123	137.046
614.997	142	170.158	144	147.009
615.419	138	181.411	172	157.572
615.841	86	193.223	124	168.755
616.263	128	205.606	153	180.578
616.685	150	218.567	147	193.062
617.107	171	232.116	207	206.225
617.529	191	246.259	172	220.084
617.951	174	261	247	234.657
618.373	194	276.342	237	249.958
618.795	224	292.287	162	266
619.217	243	308.833	235	282.797
619.639	213	325.977	244	300.359
620.061	266	343.715	280	318.692
620.483	255	362.038	281	337.804
620.905	274	380.937	305	357.699
621.327	323	400.398	355	378.376
621.749	321	420.408	358	399.836
622.171	409	440.949	379	422.074
622.593	381	461.999	395	445.083
623.015	389	483.536	373	468.852
623.437	476	505.534	434	493.369
623.859	474	527.965	488	518.617
624.281	507	550.797	506	544.575
624.703	574	573.996	529	571.221
625.124	543	597.468	522	598.462
625.546	576	621.287	569	626.396
625.968	577	645.354	626	654.925
626.39	598	669.625	644	684.012
626.812	782	694.052	709	713.615
627.234	720	718.587	710	743.689
627.656	766	743.178	691	774.186
628.077	753	767.714	677	804.978
628.499	826	792.255	838	836.158
628.921	810	816.686	910	867.593
629.343	842	840.949	862	899.222
629.765	854	864.985	956	930.98
630.186	967	888.677	918	962.723
630.608	886	912.077	964	994.532
631.03	933	935.065	1025	1026.26
631.452	1027	957.581	1008	1057.83
631.873	1082	979.51	1070	1089.09
632.295	1041	1000.9	1092	1120.12
632.717	1107	1021.63	1122	1150.75
633.139	1084	1041.64	1108	1180.91
633.56	1119	1060.83	1190	1210.45
633.982	1165	1079.23	1166	1239.43
634.404	1213	1096.75	1301	1267.7
634.825	1182	1113.28	1270	1295.11
635.247	1167	1128.86	1241	1321.7
635.669	1196	1143.4	1399	1347.35
636.09	1266	1156.82	1455	1371.91
636.512	1265	1169.14	1459	1395.43
636.934	1319	1180.29	1568	1417.78
637.355	1329	1190.21	1474	1438.83
637.777	1385	1198.91	1485	1458.62
638.199	1271	1206.35	1571	1477.04
638.62	1300	1212.49	1626	1493.99
639.042	1275	1217.33	1609	1509.49
639.463	1328	1220.83	1635	1523.42
639.885	1284	1223.01	1685	1535.81
640.307	1301	1223.83	1690	1546.58
640.728	1283	1223.31	1680	1555.66
641.15	1270	1221.44	1625	1563.08
641.571	1283	1218.24	1735	1568.77
641.993	1273	1213.71	1606	1572.75
642.414	1219	1207.87	1675	1574.98
642.836	1238	1200.72	1719	1575.46
643.257	1146	1192.32	1748	1574.19
643.679	1207	1182.66	1622	1571.17
644.1	1182	1171.81	1646	1566.41
644.522	1069	1159.75	1689	1559.93
644.943	1036	1146.59	1615	1551.76
645.365	1048	1132.3	1580	1541.9
645.786	1000	1116.99	1564	1530.43
646.207	979	1100.68	1575	1517.35
646.629	957	1083.38	1429	1502.69
647.05	888	1065.23	1507	1486.55
647.472	909	1046.18	1488	1468.91
647.893	895	1026.39	1378	1449.91
648.315	836	1005.83	1313	1429.52
648.736	875	984.639	1335	1407.91
649.157	869	962.845	1229	1385.09
649.579	774	940.451	1168	1361.07
650	782	917.624	1166	1336.04
650.421	749	894.373	1193	1310.02
650.843	750	870.703	1089	1283.02
651.264	786	846.788	1102	1255.25
651.685	742	822.631	1096	1226.73
652.107	715	798.236	1031	1197.46
652.528	653	773.774	1034	1167.67
652.949	683	749.247	1035	1137.36
653.371	679	724.65	1000	1106.55
653.792	660	700.155	1012	1075.45
654.213	672	675.753	1009	1044.07
654.634	665	651.496	967	1012.5
655.056	560	627.373	893	980.73
655.477	648	603.543	826	948.984
655.898	542	579.993	820	917.259
656.319	584	556.761	853	885.623
656.74	547	533.885	739	854.144
657.162	509	511.346	761	822.811
657.583	523	489.284	790	791.831
658.004	545	467.673	683	761.189
658.425	420	446.541	683	730.937
658.846	450	425.91	657	701.127
659.267	476	405.802	637	671.804
659.689	421	386.189	545	642.945
660.11	387	367.18	632	614.726
660.531	387	348.741	627	587.114
660.952	403	330.882	580	560.142
661.373	396	313.611	548	533.838
661.794	377	296.935	535	508.229
662.215	388	280.856	505	483.335
662.636	370	265.377	484	459.176
663.057	365	250.497	490	435.767
663.479	372	236.18	508	413.066
663.9	371	222.49	447	391.191
664.321	318	209.387	449	370.091
664.742	350	196.863	476	349.771
665.163	274	184.909	429	330.231
665.584	243	173.515	355	311.467
666.005	257	162.671	407	293.477
666.426	284	152.363	389	276.252
666.847	179	142.579	296	259.785
667.268	242	133.304	352	244.063
667.689	234	124.525	317	229.075
668.11	170	116.225	336	214.807
668.53	239	108.407	341	201.273
668.951	219	101.018	333	188.394
669.372	182	94.0603	295	176.183
669.793	202	87.5176	252	164.622
670.214	225	81.3732	289	153.692
670.635	205	75.6103	317	143.372
671.056	169	70.2122	295	133.641
671.477	200	65.1625	269	124.477
671.898	179	60.4446	313	115.86
672.319	169	56.0424	265	107.766
672.739	181	51.9495	233	100.193
673.16	145	48.1308	263	93.0815
673.581	143	44.5813	302	86.429
674.002	174	41.2861	234	80.2139
674.423	143	38.2309	263	74.415
674.844	174	35.4017	267	69.0113
675.264	114	32.7911	240	63.994
675.685	137	30.3737	215	59.3192
676.106	121	28.1435	237	54.9799
676.527	111	26.0887	261	50.957
676.947	110	24.202	174	47.2407
677.368	147	22.4635	136	43.7957
677.789	128	20.8677	175	40.6141
678.21	106	19.4045	123	37.6794
678.63	171	18.0676	182	34.9821
679.051	109	16.8419	169	32.4942
679.472	119	15.7221	139	30.208
679.892	142	14.7028	143	28.1145
680.313	112	13.7716	111	26.1908
680.734	104	12.9241	157	24.4296
681.154	120	12.1553	152	22.8229
681.575	81	11.4555	125	21.3519
681.996	90	10.821	147	20.0102
682.416	95	10.2475	124	18.7907
682.837	39	9.7273	95	17.6783
683.258	60	9.25728	103	16.6674
683.678	84	8.83404	122	15.7519
684.099	87	8.45154	110	14.92
684.519	93	8.10793	88	14.1683
684.94	103	7.79815	186	13.4869
685.361	74	7.51989	138	12.8714
685.781	57	7.27081	62	12.3174
686.202	78	7.04704	102	11.817
686.622	85	6.84722	118	11.3676
687.043	68	6.66813	87	10.9627
687.463	99	6.50858	31	10.5999
687.884	66	6.36592	85	10.2738
688.304	80	6.23912	135	9.98239
688.725	58	6.12602	78	9.72104
689.145	65	6.02573	89	9.48804
689.566	66	5.93648	101	9.27959
689.986	42	5.85752	85	9.09419
690.407	16	5.78742	55	8.92872
690.827	53	5.72556	104	8.7819
691.247	85	5.67088	78	8.65146
691.668	85	5.62251	87	8.53545
692.088	25	5.57996	107	8.43289
692.509	67	5.54241	104	8.34188
692.929	44	5.50946	105	8.26162
693.349	40	5.48051	86	8.19073
693.77	44	5.45505	76	8.12805
694.19	34	5.43278	63	8.07297
694.61	69	5.41329	37	8.02449
695.031	48	5.3962	77	7.98178
695.451	60	5.38131	74	7.94438
695.871	31	5.36832	65	7.91157
696.292	38	5.35697	57	7.88277
696.712	31	5.34712	71	7.85764
697.132	36	5.33855	28	7.83568
697.553	16	5.33109	43	7.81647
697.973	3	5.32464	57	7.79976
698.393	48	5.31905	45	7.78521
698.813	36	5.31421	38	7.77255
699.234	46	5.31001	33	7.76153
699.654	34	5.3064	76	7.75199
700.074	46	5.30328	33	7.74372
700.494	48	5.3006	-8	7.73656
700.915	9	5.29828	62	7.73036
701.335	38	5.2963	36	7.72501
701.755	28	5.29459	52	7.7204
702.175	21	5.29313	34	7.71642
702.595	29	5.29188	68	7.713
703.015	12	5.29081	22	7.71006
703.436	10	5.28989	39	7.70753
703.856	12	5.28911	24	7.70536
704.276	-5	5.28844	24	7.70351
704.696	15	5.28787	-46	7.70192
705.116	-22	5.28739	7	7.70056
705.536	-12	5.28698	53	7.6994
705.956	27	5.28663	22	7.69841
706.376	11	5.28634	34	7.69757
706.796	-15	5.28609	35	7.69686
707.216	46	5.28588	12	7.69625
707.636	52	5.2857	-3	7.69573
708.056	30	5.28555	32	7.69529
708.477	34	5.28542	20	7.69492
708.897	20	5.28531	13	7.69461
709.317	1	5.28522	32	7.69434
709.737	28	5.28514	38	7.69412
710.157	-20	5.28508	45	7.69393
710.576	30	5.28503	28	7.69377
710.996	-13	5.28498	25	7.69364
711.416	11	5.28495	21	7.69352
711.836	32	5.28492	39	7.69343
712.256	20	5.28489	14	7.69335
712.676	10	5.28487	20	7.69328
713.096	13	5.28485	-4	7.69323
713.516	26	5.28483	-3	7.69318
713.936	-6	5.28482	0	7.69314
714.356	11	5.28481	8	7.69311
714.776	8	5.2848	28	7.69308
715.196	19	5.2848	-35	7.69306
715.615	44	5.28479	24	7.69304
716.035	12	5.28479	1	7.69303
716.455	17	5.28478	-21	7.69302
716.875	14	5.28478	32	7.69301
717.295	7	5.28478	51	7.693
717.715	-6	5.28477	-24	7.69299
718.134	-24	5.28477	50	7.69298
718.554	15	5.28477	43	7.69298
718.974	-23	5.28477	9	7.69297
719.394	2	5.28477	42	7.69297
719.813	52	5.28477	64	7.69297
720.233	-7	5.28477	-8	7.69297
720.653	12	5.28477	-7	7.69296
721.073	34	5.28476	-16	7.69296
721.492	46	5.28476	35	7.69296
721.912	1	5.28476	4	7.69296
722.332	20	5.28476	-18	7.69296
722.751	2	5.28476	-1	7.69296
723.171	12	5.28476	-35	7.69296
723.591	43	5.28476	9	7.69296
724.01	11	5.28476	8	7.69296
724.43	66	5.28476	35	7.69296
724.85	-1	5.28476	19	7.69296
725.269	13	5.28476	9	7.69296
725.689	24	5.28476	59	7.69296
726.108	27	5.28476	8	7.69296
726.528	51	5.28476	-6	7.69296
726.948	17	5.28476	35	7.69296
727.367	-6	5.28476	46	7.69296
727.787	13	5.28476	-23	7.69296
728.206	13	5.28476	-5	7.69296
728.626	-9	5.28476	24	7.69296
729.045	29	5.28476	-1	7.69296
729.465	45	5.28476	-14	7.69296
729.884	13	5.28476	23	7.69296
730.304	26	5.28476	22	7.69296
730.723	-5	5.28476	1	7.69296
731.143	0	5.28476	18	7.69296
731.562	5	5.28476	47	7.69296
731.982	-8	5.28476	-29	7.69296
732.401	58	5.28476	50	7.69296
732.821	-13	5.28476	27	7.69296
733.24	27	5.28476	55	7.69296
733.66	-5	5.28476	17	7.69296
734.079	-3	5.28476	9	7.69296
734.498	-22	5.28476	39	7.69296
734.918	23	5.28476	-7	7.69296
735.337	45	5.28476	-18	7.69296
735.756	14	5.28476	39	7.69296
736.176	37	5.28476	-9	7.69296
736.595	13	5.28476	0	7.69296
737.015	23	5.28476	30	7.69296
737.434	31	5.28476	0	7.69296
737.853	-11	5.28476	3	7.69296
738.272	7	5.28476	-8	7.69296
738.692	9	5.28476	25	7.69296
739.111	6	5.28476	-18	7.69296
739.53	15	5.28476	22	7.69296
739.95	12	5.28476	19	7.69296
740.369	-17	5.28476	31	7.69296
740.788	6	5.28476	29	7.69296
741.207	18	5.28476	-1	7.69296
741.627	-2	5.28476	33	7.69296
742.046	-30	5.28476	-4	7.69296
742.465	-4	5.28476	-10	7.69296
742.884	-31	5.28476	20	7.69296
743.303	3	5.28476	-23	7.69296
743.722	-14	5.28476	-27	7.69296
744.142	5	5.28476	-8	7.69296
744.561	37	5.28476	37	7.69296
744.98	5	5.28476	1	7.69296
745.399	-8	5.28476	-9	7.69296
745.818	-18	5.28476	29	7.69296
746.237	-14	5.28476	7	7.69296
746.656	25	5.28476	5	7.69296
747.075	28	5.28476	-22	7.69296
747.495	24	5.28476	4	7.69296
747.914	15	5.28476	26	7.69296
748.333	29	5.28476	-6	7.69296
748.752	-7	5.28476	46	7.69296
749.171	3	5.28476	35	7.69296
749.59	10	5.28476	-21	7.69296
750.009	18	5.28476	23	7.69296
750.428	11	5.28476	18	7.69296
750.847	2	5.28476	-38	7.69296
751.266	4	5.28476	16	7.69296
751.685	41	5.28476	48	7.69296
752.104	-22	5.28476	-10	7.69296
752.523	9	5.28476	-14	7.69296
752.942	1	5.28476	8	7.69296
753.36	-10	5.28476	20	7.69296
753.779	-26	5.28476	-18	7.69296
754.198	-13	5.28476	3	7.69296
754.617	11	5.28476	18	7.69296
755.036	-13	5.28476	-6	7.69296
755.455	40	5.28476	-41	7.69296
755.874	-4	5.28476	35	7.69296
756.293	-10	5.28476	20	7.69296
756.711	-1	5.28476	-20	7.69296
757.13	-1	5.28476	4	7.69296
757.549	1	5.28476	24	7.69296
757.968	-13	5.28476	2	7.69296
758.387	9	5.28476	-56	7.69296
758.806	28	5.28476	10	7.69296
759.224	5	5.28476	20	7.69296
759.643	-29	5.28476	2	7.69296
760.062	-4	5.28476	-19	7.69296
760.481	-11	5.28476	24	7.69296
760.899	-14	5.28476	21	7.69296
761.318	18	5.28476	-34	7.69296
761.737	3	5.28476	-6	7.69296
762.155	-17	5.28476	14	7.69296
762.574	21	5.28476	3	7.69296
762.993	-10	5.28476	15	7.69296
763.412	15	5.28476	8	7.69296
763.83	-1	5.28476	4	7.69296
764.249	-12	5.28476	-1	7.69296
764.667	-6	5.28476	38	7.69296
765.086	-18	5.28476	-16	7.69296
765.505	-5	5.28476	-34	7.69296
765.923	4	5.28476	-23	7.69296
766.342	16	5.28476	-2	7.69296
766.76	7	5.28476	14	7.69296
767.179	16	5.28476	-14	7.69296
767.598	-26	5.28476	77	7.69296
768.016	23	5.28476	-11	7.69296
768.435	-11	5.28476	-19	7.69296
768.853	-23	5.28476	-11	7.69296
769.272	-14	5.28476	10	7.69296
769.69	27	5.28476	30	7.69296
770.109	10	5.28476	37	7.69296
770.527	-21	5.28476	28	7.69296
770.946	2	5.28476	-6	7.69296
771.364	-24	5.28476	17	7.69296
771.783	-19	5.28476	-8	7.69296
772.201	-31	5.28476	12	7.69296
772.62	-16	5.28476	-16	7.69296
773.038	22	5.28476	-6	7.69296
773.456	-10	5.28476	7	7.69296
773.875	25	5.28476	-1	7.69296
774.293	18	5.28476	-13	7.69296
774.712	-1	5.28476	56	7.69296
775.13	17	5.28476	26	7.69296
775.548	19	5.28476	-22	7.69296
775.967	-35	5.28476	11	7.69296
776.385	2	5.28476	46	7.69296
776.803	-6	5.28476	-6	7.69296
777.222	-13	5.28476	-5	7.69296
777.64	-8	5.28476	9	7.69296
778.058	-13	5.28476	9	7.69296
778.477	11	5.28476	-9	7.69296
778.895	-23	5.28476	-22	7.69296
779.313	15	5.28476	-9	7.69296
779.731	14	5.28476	-28	7.69296
780.15	-15	5.28476	-58	7.69296
780.568	-28	5.28476	-9	7.69296
780.986	-6	5.28476	-20	7.69296
781.404	2	5.28476	-17	7.69296
781.822	29	5.28476	13	7.69296
782.241	-16	5.28476	21	7.69296
782.659	22	5.28476	18	7.69296
783.077	-15	5.28476	22	7.69296
783.495	15	5.28476	73	7.69296
783.913	-34	5.28476	2	7.69296
784.331	-15	5.28476	4	7.69296
784.749	-41	5.28476	12	7.69296
785.168	9	5.28476	5	7.69296
785.586	9	5.28476	3	7.69296
786.004	-7	5.28476	27	7.69296
786.422	6	5.28476	-7	7.69296
786.84	2	5.28476	-15	7.69296
787.258	13	5.28476	-17	7.69296
787.676	12	5.28476	10	7.69296
788.094	24	5.28476	10	7.69296
788.512	16	5.28476	-21	7.69296
788.93	-2	5.28476	-1	7.69296
789.348	25	5.28476	11	7.69296
789.766	-6	5.28476	-6	7.69296
790.184	-10	5.28476	-4	7.69296
790.602	3	5.28476	25	7.69296
791.02	15	5.28476	-5	7.69296
791.438	-10	5.28476	-44	7.69296
791.856	-2	5.28476	12	7.69296
792.274	-16	5.28476	3	7.69296
792.692	-1	5.28476	-29	7.69296
793.11	-10	5.28476	-14	7.69296
793.527	19	5.28476	22	7.69296
793.945	-9	5.28476	-3	7.69296
794.363	20	5.28476	-45	7.69296
794.781	12	5.28476	31	7.69296
795.199	20	5.28476	13	7.69296
795.617	-5	5.28476	-55	7.69296
796.035	25	5.28476	14	7.69296
796.452	12	5.28476	14	7.69296
796.87	-23	5.28476	-19	7.69296
797.288	-22	5.28476	-20	7.69296
797.706	8	5.28476	10	7.69296
798.124	-13	5.28476	44	7.69296
798.541	2	5.28476	4	7.69296
798.959	5	5.28476	5	7.69296
799.377	19	5.28476	46	7.69296
799.794	25	5.28476	-27	7.69296
800.212	-9	5.28476	-39	7.69296
800.63	-14	5.28476	-36	7.69296
801.048	-4	5.28476	4	7.69296
801.465	5	5.28476	-36	7.69296
801.883	15	5.28476	0	7.69296
802.301	7	5.28476	-3	7.69296
802.718	8	5.28476	-11	7.69296
803.136	12	5.28476	19	7.69296
803.553	-3	5.28476	29	7.69296
803.971	-36	5.28476	-6	7.69296
804.389	-33	5.28476	-23	7.69296
804.806	23	5.28476	22	7.69296
805.224	33	5.28476	-14	7.69296
805.641	12	5.28476	43	7.69296
806.059	9	5.28476	-2	7.69296
806.476	-26	5.28476	12	7.69296
806.894	-6	5.28476	-29	7.69296
807.312	13	5.28476	0	7.69296
807.729	-25	5.28476	1	7.69296
808.147	40	5.28476	18	7.69296
808.564	24	5.28476	-27	7.69296
808.982	-9	5.28476	15	7.69296
809.399	-16	5.28476	9	7.69296
809.816	5	5.28476	-24	7.69296
810.234	13	5.28476	-25	7.69296
810.651	24	5.28476	14	7.69296
811.069	-16	5.28476	13	7.69296
811.486	-35	5.28476	-11	7.69296
811.904	7	5.28476	17	7.69296
812.321	5	5.28476	-10	7.69296
812.738	-10	5.28476	-16	7.69296
813.156	0	5.28476	0	7.69296
813.573	-9	5.28476	-6	7.69296
813.99	-16	5.28476	25	7.69296
814.408	-19	5.28476	6	7.69296
814.825	29	5.28476	-33	7.69296
815.242	4	5.28476	7	7.69296
815.66	-15	5.28476	-13	7.69296
816.077	23	5.28476	-35	7.69296
816.494	-2	5.28476	15	7.69296
816.911	15	5.28476	-11	7.69296
817.329	-28	5.28476	-7	7.69296
817.746	-6	5.28476	4	7.69296
818.163	27	5.28476	12	7.69296
818.58	-29	5.28476	-32	7.69296
818.998	1	5.28476	-22	7.69296
819.415	-30	5.28476	43	7.69296
819.832	-12	5.28476	26	7.69296
820.249	-32	5.28476	-16	7.69296
820.666	-12	5.28476	4	7.69296
821.083	0	5.28476	18	7.69296
821.501	-5	5.28476	-3	7.69296
821.918	-28	5.28476	-17	7.69296
822.335	30	5.28476	-17	7.69296
822.752	-6	5.28476	13	7.69296
823.169	-16	5.28476	-9	7.69296
823.586	4	5.28476	-9	7.69296
824.003	-14	5.28476	3	7.69296
824.42	-8	5.28476	-14	7.69296
824.837	-4	5.28476	16	7.69296
825.254	-8	5.28476	30	7.69296
825.671	-12	5.28476	15	7.69296
826.088	45	5.28476	-4	7.69296
826.505	4	5.28476	10	7.69296
826.922	24	5.28476	29	7.69296
827.339	3	5.28476	-15	7.69296
827.756	-14	5.28476	1	7.69296
828.173	5	5.28476	20	7.69296
828.59	-25	5.28476	-8	7.69296
829.007	-9	5.28476	-41	7.69296
829.424	19	5.28476	-19	7.69296
829.841	15	5.28476	16	7.69296
830.258	11	5.28476	-21	7.69296
830.675	-17	5.28476	-23	7.69296
831.091	-39	5.28476	5	7.69296
831.508	3	5.28476	20	7.69296
831.925	-10	5.28476	-13	7.69296
832.342	7	5.28476	28	7.69296
832.759	-13	5.28476	26	7.69296
833.176	-6	5.28476	3	7.69296
833.592	-22	5.28476	13	7.69296
834.009	-16	5.28476	32	7.69296
834.426	-16	5.28476	-48	7.69296
834.843	-17	5.28476	-31	7.69296
835.26	6	5.28476	-23	7.69296
835.676	-8	5.28476	-10	7.69296
836.093	29	5.28476	-13	7.69296
836.51	11	5.28476	-19	7.69296
836.926	-29	5.28476	-6	7.69296
837.343	6	5.28476	-7	7.69296
837.76	0	5.28476	-10	7.69296
838.176	-29	5.28476	18	7.69296
838.593	25	5.28476	-25	7.69296
839.01	-27	5.28476	-20	7.69296
839.426	13	5.28476	-5	7.69296
839.843	6	5.28476	26	7.69296
840.26	13	5.28476	-11	7.69296
840.676	-56	5.28476	-6	7.69296
841.093	6	5.28476	11	7.69296
841.509	-26	5.28476	13	7.69296
841.926	-1	5.28476	-3	7.69296
842.343	1	5.28476	24	7.69296
842.759	-13	5.28476	16	7.69296
843.176	-9	5.28476	-42	7.69296
843.592	-9	5.28476	-12	7.69296
844.009	-31	5.28476	6	7.69296
844.425	19	5.28476	4	7.69296
844.842	0	5.28476	0	7.69296
845.258	16	5.28476	16	7.69296
845.675	-3	5.28476	4	7.69296
846.091	-5	5.28476	-43	7.69296
846.507	5	5.28476	3	7.69296
846.924	20	5.28476	36	7.69296
847.34	-32	5.28476	-41	7.69296
847.757	-9	5.28476	-42	7.69296
848.173	0	5.28476	22	7.69296
848.589	-10	5.28476	23	7.69296
849.006	-14	5.28476	-27	7.69296
849.422	2	5.28476	-16	7.69296
849.839	-10	5.28476	17	7.69296
850.255	11	5.28476	-26	7.69296
850.671	10	5.28476	-24	7.69296
851.088	-17	5.28476	24	7.69296
851.504	-25	5.28476	-2	7.69296
851.92	1	5.28476	-39	7.69296
852.336	42	5.28476	-23	7.69296
852.753	21	5.28476	-28	7.69296
853.169	-31	5.28476	-35	7.69296
853.585	2	5.28476	0	7.69296
854.001	-9	5.28476	7	7.69296
854.418	-14	5.28476	-5	7.69296
854.834	39	5.28476	-18	7.69296
855.25	-9	5.28476	-3	7.69296
855.666	36	5.28476	8	7.69296
856.082	-13	5.28476	1	7.69296
856.498	-6	5.28476	-4	7.69296
856.915	23	5.28476	1	7.69296
857.331	9	5.28476	-21	7.69296
857.747	-6	5.28476	-42	7.69296
858.163	2	5.28476	1	7.69296
858.579	9	5.28476	-2	7.69296
858.995	-13	5.28476	5	7.69296
859.411	-6	5.28476	-6	7.69296
859.827	5	5.28476	31	7.69296
860.243	-4	5.28476	-18	7.69296
860.659	-10	5.28476	-14	7.69296
861.075	41	5.28476	8	7.69296
861.491	-2	5.28476	19	7.69296
861.907	-23	5.28476	-1	7.69296
862.323	6	5.28476	13	7.69296
862.739	2	5.28476	-8	7.69296
863.155	27	5.28476	-17	7.69296
863.571	31	5.28476	-23	7.69296
863.987	-1	5.28476	25	7.69296
864.403	22	5.28476	42	7.69296
864.819	-27	5.28476	-36	7.69296
865.235	3	5.28476	-17	7.69296
865.651	12	5.28476	29	7.69296
866.067	-16	5.28476	6	7.69296
866.483	9	5.28476	-13	7.69296
866.898	-2	5.28476	25	7.69296
867.314	28	5.28476	-3	7.69296
867.73	-5	5.28476	7	7.69296
868.146	-13	5.28476	14	7.69296
868.562	-9	5.28476	16	7.69296
868.978	14	5.28476	-16	7.69296
869.393	-4	5.28476	7	7.69296
869.809	4	5.28476	36	7.69296
870.225	1	5.28476	-37	7.69296
870.641	11	5.28476	2	7.69296
871.056	-37	5.28476	-3	7.69296
871.472	-10	5.28476	20	7.69296
871.888	23	5.28476	-59	7.69296
872.303	-22	5.28476	-10	7.69296
872.719	14	5.28476	7	7.69296
873.135	-2	5.28476	-23	7.69296
873.55	25	5.28476	-11	7.69296
873.966	-38	5.28476	-37	7.69296
874.382	-8	5.28476	10	7.69296
874.797	-5	5.28476	-20	7.69296
875.213	17	5.28476	0	7.69296
875.629	15	5.28476	10	7.69296
876.044	-23	5.28476	-29	7.69296
876.46	-9	5.28476	-4	7.69296
876.875	16	5.28476	18	7.69296
877.291	-5	5.28476	40	7.69296
877.706	-1	5.28476	-41	7.69296
878.122	7	5.28476	3	7.69296
878.537	-16	5.28476	15	7.69296
878.953	-8	5.28476	-15	7.69296
879.368	27	5.28476	-44	7.69296
879.784	-8	5.28476	25	7.69296
880.199	-3	5.28476	-14	7.69296
880.615	-9	5.28476	-4	7.69296
881.03	-14	5.28476	-50	7.69296
881.446	-2	5.28476	1	7.69296
881.861	-11	5.28476	-32	7.69296
882.277	43	5.28476	-11	7.69296
882.692	17	5.28476	0	7.69296
883.107	1	5.28476	6	7.69296
883.523	-10	5.28476	-11	7.69296
883.938	-34	5.28476	6	7.69296
884.353	13	5.28476	-8	7.69296
884.769	12	5.28476	8	7.69296
885.184	1	5.28476	-11	7.69296
885.599	13	5.28476	22	7.69296
886.015	-3	5.28476	-14	7.69296
886.43	30	5.28476	-40	7.69296
886.845	4	5.28476	-10	7.69296
887.261	-5	5.28476	22	7.69296
887.676	24	5.28476	-9	7.69296
888.091	-11	5.28476	-3	7.69296
888.506	-18	5.28476	30	7.69296
888.921	10	5.28476	-10	7.69296
889.337	14	5.28476	-10	7.69296
889.752	-1	5.28476	15	7.69296
890.167	3	5.28476	-1	7.69296
890.582	4	5.28476	-10	7.69296
890.997	-4	5.28476	-8	7.69296
891.412	36	5.28476	32	7.69296
891.828	-33	5.28476	-25	7.69296
892.243	1	5.28476	48	7.69296
892.658	-27	5.28476	7	7.69296
893.073	-11	5.28476	-19	7.69296
893.488	-16	5.28476	-20	7.69296
893.903	46	5.28476	-9	7.69296
894.318	8	5.28476	-12	7.69296
894.733	13	5.28476	4	7.69296
895.148	16	5.28476	-24	7.69296
895.563	-26	5.28476	23	7.69296
895.978	-1	5.28476	-50	7.69296
896.393	-1	5.28476	-26	7.69296
896.808	-10	5.28476	-6	7.69296
897.223	-3	5.28476	5	7.69296
897.638	-4	5.28476	18	7.69296
898.053	-8	5.28476	-4	7.69296
898.468	0	5.28476	36	7.69296
898.883	-14	5.28476	32	7.69296
899.298	1	5.28476	-11	7.69296
899.713	12	5.28476	17	7.69296
900.127	-1	5.28476	8	7.69296
900.542	-17	5.28476	-19	7.69296
900.957	-9	5.28476	-7	7.69296
901.372	5	5.28476	9	7.69296
901.787	-27	5.28476	-6	7.69296
902.202	-13	5.28476	-24	7.69296
902.616	11	5.28476	-45	7.69296
903.031	-15	5.28476	8	7.69296
903.446	8	5.28476	-27	7.69296
903.861	-33	5.28476	-13	7.69296
904.276	-12	5.28476	29	7.69296
904.69	-7	5.28476	20	7.69296
905.105	-24	5.28476	-17	7.69296
905.52	-3	5.28476	33	7.69296
905.934	-39	5.28476	21	7.69296
906.349	-2	5.28476	-13	7.69296
906.764	-16	5.28476	-3	7.69296
907.178	-6	5.28476	-10	7.69296
907.593	5	5.28476	5	7.69296
908.008	-36	5.28476	-27	7.69296
908.422	5	5.28476	62	7.69296
908.837	-30	5.28476	-19	7.69296
909.252	3	5.28476	-3	7.69296
909.666	22	5.28476	-14	7.69296
910.081	3	5.28476	-14	7.69296
910.495	35	5.28476	-12	7.69296
910.91	-6	5.28476	27	7.69296
911.324	-12	5.28476	-6	7.69296
911.739	-52	5.28476	-17	7.69296
912.153	-1	5.28476	-10	7.69296
912.568	-16	5.28476	-19	7.69296
912.982	-16	5.28476	31	7.69296
913.397	-16	5.28476	-7	7.69296
913.811	-18	5.28476	8	7.69296
914.226	-10	5.28476	18	7.69296
914.64	-28	5.28476	-25	7.69296
915.055	36	5.28476	-29	7.69296
915.469	-14	5.28476	8	7.69296
915.884	-6	5.28476	15	7.69296
916.298	-9	5.28476	-27	7.69296
916.712	29	5.28476	-31	7.69296
917.127	0	5.28476	-2	7.69296
917.541	24	5.28476	-2	7.69296
917.955	12	5.28476	-13	7.69296
918.37	17	5.28476	12	7.69296
918.784	-27	5.28476	3	7.69296
919.198	-18	5.28476	-27	7.69296
919.613	2	5.28476	-22	7.69296
920.027	-14	5.28476	33	7.69296
920.441	6	5.28476	22	7.69296
920.855	-14	5.28476	16	7.69296
921.27	-2	5.28476	-2	7.69296
921.684	-2	5.28476	5	7.69296
922.098	-2	5.28476	-18	7.69296
922.512	-9	5.28476	-8	7.69296
922.926	19	5.28476	-10	7.69296
923.341	-7	5.28476	-4	7.69296
923.755	-27	5.28476	-22	7.69296
924.169	-3	5.28476	23	7.69296
924.583	6	5.28476	-29	7.69296
924.997	22	5.28476	-10	7.69296
925.411	22	5.28476	11	7.69296
925.825	24	5.28476	7	7.69296
926.239	7	5.28476	-28	7.69296
926.653	-10	5.28476	33	7.69296
927.067	-38	5.28476	22	7.69296
927.482	-20	5.28476	7	7.69296
927.896	-31	5.28476	2	7.69296
928.31	4	5.28476	20	7.69296
928.724	-16	5.28476	23	7.69296
929.138	4	5.28476	-1	7.69296
929.552	32	5.28476	-5	7.69296
929.966	47	5.28476	14	7.69296

[truncated: 12 more sheets: Fig. 3i, Fig. 3j, Fig. 4a, Fig. 4b, Fig. 4c, Fig. 4d, Fig. 4e, Fig. 4f, Fig. 5c, Fig. 5d, Fig. 5e, Fig. 5f]
