# Supplementary material for: Photonic spin-Hall effect in chiral plasmonic assemblies
Source: Nat Commun. 2026 Feb 26;17:3246. doi: 10.1038/s41467-026-70039-5 (PMC13061901; doi:10.1038/s41467-026-70039-5)
Supplement: Supplementary file 3 — Source data [file 41467_2026_70039_MOESM3_ESM.zip › Source Data/source data for supplementary information.xlsx]

## Sheet: Fig. 7c
	LO intensity (arb. u.)			RO intensity (arb. u.)
	1	2	3	1	2	3
LCP	0.943725	0.835787	0.735658	0.0562755	0.164213	0.264342
RCP	0.169997	0.122248	0.255123	0.830003	0.877752	0.744877

## Sheet: Fig. 8c
	Intensity (arb. u.)
	1	2	3	4
LO	0.525938	0.493492	0.436136	0.589842
RO	0.474062	0.506508	0.563864	0.410158

## Sheet: Fig. 19c
x(nm)	Pz (arb. u.)		x(nm)	Pz (arb. u.)	x(nm)	Pz (arb. u.)
	R20 Au NC	R50 Au NC		Dimer		L-handed	D-handed
-50	-7.62343e-08	-8.65888e-09	-140	-7.42939e-09	-50	9.17e-10	-1.87e-10
-49	-6.86711e-08	-9.23659e-09	-138	-1.30474e-08	-49	9.22e-10	-1.76e-10
-48	-6.57795e-08	-9.86856e-09	-136	-2.68317e-08	-48	9.22e-10	-1.66e-10
-47	-6.62081e-08	-1.0562e-08	-134	-3.80551e-08	-47	9.16e-10	-1.55e-10
-46	-6.60799e-08	-1.13274e-08	-132	-3.2892e-08	-46	9.05e-10	-1.43e-10
-45	-6.62046e-08	-1.21762e-08	-130	-3.37824e-08	-45	8.89e-10	-1.32e-10
-44	-6.63429e-08	-1.3117e-08	-128	-3.36246e-08	-44	8.69e-10	-1.22e-10
-43	-6.56772e-08	-1.41586e-08	-126	-3.26892e-08	-43	8.44e-10	-1.11e-10
-42	-6.47845e-08	-1.53081e-08	-124	-3.11527e-08	-42	8.15e-10	-1.01e-10
-41	-6.36214e-08	-1.65689e-08	-122	-2.91499e-08	-41	7.83e-10	-9.05e-11
-40	-6.21818e-08	-1.79503e-08	-120	-2.6797e-08	-40	7.47e-10	-8.1e-11
-39	-6.04649e-08	-1.94703e-08	-118	-2.41969e-08	-39	7.08e-10	-7.22e-11
-38	-5.84773e-08	-2.11196e-08	-116	-2.14432e-08	-38	6.66e-10	-6.4e-11
-37	-5.62313e-08	-2.2897e-08	-114	-1.86206e-08	-37	6.23e-10	-5.66e-11
-36	-5.37376e-08	-2.49247e-08	-112	-1.5809e-08	-36	5.78e-10	-5.03e-11
-35	-5.10057e-08	-2.70415e-08	-110	-1.30769e-08	-35	5.31e-10	-4.5e-11
-34	-4.80479e-08	-2.87321e-08	-108	-1.0487e-08	-34	4.85e-10	-4.11e-11
-33	-4.48746e-08	-3.08649e-08	-106	-8.09398e-09	-33	4.38e-10	-3.91e-11
-32	-4.15e-08	-3.40446e-08	-104	-5.94183e-09	-32	3.91e-10	-3.91e-11
-31	-3.79344e-08	-3.82447e-08	-102	-4.06752e-09	-31	3.45e-10	-4.15e-11
-30	-3.41927e-08	-3.93583e-08	-100	-2.49831e-09	-30	3e-10	-4.61e-11
-29	-3.02869e-08	-4.11939e-08	-98	-1.25293e-09	-29	2.57e-10	-5.29e-11
-28	-2.62295e-08	-4.6372e-08	-96	-3.41302e-10	-28	2.16e-10	-6.2e-11
-27	-2.20368e-08	-6.16806e-08	-94	2.34679e-10	-27	1.77e-10	-7.55e-11
-26	-1.77215e-08	-5.7075e-08	-92	4.8084e-10	-26	1.41e-10	-9.95e-11
-25	-1.32997e-08	-5.43771e-08	-90	4.1017e-10	-25	1.07e-10	-1.41e-10
-24	-8.7839e-09	-5.37317e-08	-88	4.21414e-11	-24	7.75e-11	-2.06e-10
-23	-4.19132e-09	-5.05791e-08	-86	-5.98392e-10	-23	4.52e-11	-3.14e-10
-22	4.63298e-10	-4.36469e-08	-84	-1.48155e-09	-22	2.26e-11	-5.22e-10
-21	5.16461e-09	-4.01102e-08	-82	-2.57425e-09	-21	2.98e-11	-4.75e-10
-20	9.89606e-09	-3.82251e-08	-80	-3.84013e-09	-20	-1.14e-10	-4.17e-10
-19	1.46428e-08	-3.62258e-08	-78	-5.24141e-09	-19	1.51e-10	-5.11e-10
-18	1.93881e-08	-3.39038e-08	-76	-6.7387e-09	-18	3.82e-10	-5.83e-10
-17	2.41165e-08	-3.12676e-08	-74	-8.29432e-09	-17	1.43e-10	-6.69e-10
-16	2.88118e-08	-2.79421e-08	-72	-9.87004e-09	-16	8.05e-11	-7.63e-10
-15	3.34575e-08	-2.51059e-08	-70	-1.14301e-08	-15	4.49e-11	-8.64e-10
-14	3.8038e-08	-2.2547e-08	-68	-1.29417e-08	-14	2e-11	-9.72e-10
-13	4.25387e-08	-1.94224e-08	-66	-1.43751e-08	-13	8.7e-12	-1.09e-09
-12	4.69416e-08	-1.62854e-08	-64	-1.5704e-08	-12	2.28e-12	-1.2e-09
-11	5.12337e-08	-1.30697e-08	-62	-1.69071e-08	-11	-2.41e-12	-1.33e-09
-10	5.53979e-08	-9.7531e-09	-60	-1.79676e-08	-10	-8.34e-12	-1.46e-09
-9	5.94205e-08	-6.34235e-09	-58	-1.88726e-08	-9	-1.52e-11	-1.59e-09
-8	6.32887e-08	-2.84668e-09	-56	-1.96158e-08	-8	-2.39e-11	-1.73e-09
-7	6.69853e-08	7.17398e-10	-54	-2.01944e-08	-7	-3.68e-11	-1.87e-09
-6	7.04993e-08	4.33306e-09	-52	-2.06105e-08	-6	-5.67e-11	-2.02e-09
-5	7.38174e-08	7.98071e-09	-50	-2.08708e-08	-5	-8.7e-11	-2.17e-09
-4	7.6928e-08	1.16452e-08	-48	-2.09864e-08	-4	-1.32e-10	-2.34e-09
-3	7.98167e-08	1.53082e-08	-46	-2.09711e-08	-3	-2e-10	-2.57e-09
-2	8.24758e-08	1.8952e-08	-44	-2.08416e-08	-2	-2.99e-10	-2.56e-09
-1	8.48935e-08	2.2559e-08	-42	-2.06176e-08	-1	-4.49e-10	-1.57e-09
-1.3359e-13	8.70596e-08	2.61144e-08	-40	-2.032e-08	-1.34e-13	-6.73e-10	-1.31e-09
1	8.89667e-08	2.95992e-08	-38	-1.99705e-08	1	-1.01e-09	-1.09e-09
2	9.06055e-08	3.30001e-08	-36	-1.9591e-08	2	-1.51e-09	-9.33e-10
3	9.19726e-08	3.63015e-08	-34	-1.92025e-08	3	-2.35e-09	-8.2e-10
4	9.30584e-08	3.94863e-08	-32	-1.88254e-08	4	-2.45e-09	-7.45e-10
5	9.38583e-08	4.25406e-08	-30	-1.84778e-08	5	-2.54e-09	-7.02e-10
6	9.43712e-08	4.54529e-08	-28	-1.81746e-08	6	-2.7e-09	-6.85e-10
7	9.4591e-08	4.8208e-08	-26	-1.79292e-08	7	-2.84e-09	-6.92e-10
8	9.4516e-08	5.07943e-08	-24	-1.775e-08	8	-2.98e-09	-7.18e-10
9	9.41476e-08	5.32002e-08	-22	-1.76424e-08	9	-3.11e-09	-7.63e-10
10	9.34846e-08	5.54176e-08	-20	-1.76077e-08	10	-3.23e-09	-8.29e-10
11	9.25288e-08	5.74416e-08	-18	-1.76428e-08	11	-3.34e-09	-9.15e-10
12	9.12813e-08	5.92755e-08	-16	-1.77408e-08	12	-3.44e-09	-1.03e-09
13	8.97476e-08	6.09321e-08	-14	-1.78895e-08	13	-3.53e-09	-1.17e-09
14	8.79305e-08	6.24719e-08	-12	-1.80721e-08	14	-3.6e-09	-1.35e-09
15	8.58392e-08	6.31746e-08	-10	-1.82648e-08	15	-3.67e-09	-1.6e-09
16	8.34769e-08	6.41417e-08	-8	-1.84309e-08	16	-3.72e-09	-1.9e-09
17	8.08542e-08	6.5506e-08	-6	-1.85004e-08	17	-3.75e-09	-2.21e-09
18	7.79795e-08	6.59735e-08	-4	-1.96773e-08	18	-3.77e-09	-2.63e-09
19	7.48629e-08	6.60663e-08	-2	-1.40819e-08	19	-3.81e-09	-2.41e-09
20	7.15162e-08	6.59006e-08	-2.89513e-14	-1.15134e-08	20	-3.79e-09	-2.29e-09
21	6.79522e-08	6.49977e-08	2	-1.45861e-08	21	-4.05e-09	-2.26e-09
22	6.41845e-08	7.00148e-08	4	-1.97695e-08	22	-4.67e-09	-2.27e-09
23	6.02273e-08	7.86325e-08	6	-1.85682e-08	23	-3.88e-09	-2.24e-09
24	5.60969e-08	7.77829e-08	8	-1.8937e-08	24	-3.61e-09	-2.22e-09
25	5.18088e-08	7.64398e-08	10	-1.91062e-08	25	-3.07e-09	-2.18e-09
26	4.7381e-08	7.31253e-08	12	-1.91586e-08	26	-2.63e-09	-2.13e-09
27	4.28321e-08	7.70172e-08	14	-1.91318e-08	27	-2.3e-09	-2.06e-09
28	3.81819e-08	5.66307e-08	16	-1.90447e-08	28	-2.03e-09	-1.99e-09
29	3.34493e-08	4.82084e-08	18	-1.89067e-08	29	-1.81e-09	-1.9e-09
30	2.86555e-08	4.33426e-08	20	-1.87224e-08	30	-1.61e-09	-1.81e-09
31	2.38218e-08	4.05191e-08	22	-1.84917e-08	31	-1.43e-09	-1.71e-09
32	1.89713e-08	3.49279e-08	24	-1.82135e-08	32	-1.28e-09	-1.6e-09
33	1.41264e-08	3.04539e-08	26	-1.78849e-08	33	-1.14e-09	-1.49e-09
34	9.30959e-09	2.70648e-08	28	-1.75032e-08	34	-1.02e-09	-1.37e-09
35	4.54675e-09	2.45281e-08	30	-1.70653e-08	35	-9.11e-10	-1.25e-09
36	-1.39491e-10	2.18185e-08	32	-1.65691e-08	36	-8.16e-10	-1.12e-09
37	-4.72366e-09	1.92811e-08	34	-1.60134e-08	37	-7.29e-10	-9.96e-10
38	-9.18003e-09	1.7049e-08	36	-1.53976e-08	38	-6.51e-10	-8.68e-10
39	-1.34843e-08	1.50796e-08	38	-1.47233e-08	39	-5.81e-10	-7.41e-10
40	-1.76124e-08	1.33557e-08	40	-1.39935e-08	40	-5.17e-10	-6.14e-10
41	-2.15441e-08	1.18528e-08	42	-1.32124e-08	41	-4.59e-10	-4.88e-10
42	-2.52701e-08	1.0537e-08	44	-1.23863e-08	42	-4.06e-10	-3.65e-10
43	-2.881e-08	9.38444e-09	46	-1.15231e-08	43	-3.57e-10	-2.44e-10
44	-3.22638e-08	8.37565e-09	48	-1.06323e-08	44	-3.12e-10	-1.26e-10
45	-3.40237e-08	7.49119e-09	50	-9.7244e-09	45	-2.71e-10	-1.14e-11
46	-3.64253e-08	6.71346e-09	52	-8.81166e-09	46	-2.34e-10	9.96e-11
47	-4.0202e-08	6.02836e-09	54	-7.9072e-09	47	-1.99e-10	2.07e-10
48	-4.16976e-08	5.42299e-09	56	-7.02461e-09	48	-1.66e-10	3.11e-10
49	-5.10338e-08	4.88647e-09	58	-6.17827e-09	49	-1.36e-10	4.12e-10
50	-6.14544e-08	4.40962e-09	60	-5.38227e-09	50	-1.08e-10	5.1e-10
			62	-4.651e-09
			64	-3.99795e-09
			66	-3.43587e-09
			68	-2.97614e-09
			70	-2.62905e-09
			72	-2.40295e-09
			74	-2.30376e-09
			76	-2.3358e-09
			78	-2.50089e-09
			80	-2.79776e-09
			82	-3.22363e-09
			84	-3.77201e-09
			86	-4.43489e-09
			88	-5.20101e-09
			90	-6.05742e-09
			92	-6.98901e-09
			94	-7.97846e-09
			96	-9.00747e-09
			98	-1.00563e-08
			100	-1.11043e-08
			102	-1.21307e-08
			104	-1.31144e-08
			106	-1.40349e-08
			108	-1.48727e-08
			110	-1.56088e-08
			112	-1.62267e-08
			114	-1.67109e-08
			116	-1.70486e-08
			118	-1.72286e-08
			120	-1.72419e-08
			122	-1.70816e-08
			124	-1.67404e-08
			126	-1.62102e-08
			128	-1.54772e-08
			130	-1.45124e-08
			132	-1.32389e-08
			134	-1.56463e-08
			136	-1.12081e-08
			138	-4.67616e-09
			140	-2.1261e-09

## Sheet: Fig. 23e
	LO intensity (arb. u.)			RO intensity (arb. u.)
	1	2	3	1	2	3
LCP	0.98938	0.497832	0.633462	0.0106203	0.502168	0.366538
RCP	0.00665847	0.28865	0.223834	0.993342	0.71135	0.776166

## Sheet: Fig. 23f
	LO intensity (arb. u.)			RO intensity (arb. u.)
	1	2	3	1	2	3
L-handed	0.46292	0.311862	0.365565	0.53708	0.688138	0.634435
D-handed	0.583942	0.538392	0.519236	0.416058	0.461608	0.480764

## Sheet: Fig. 23g
	Directionality (arb. u.)
	1	2	3
L-handed	0.0741594	0.376276	0.268871
D-handed	-0.167884	-0.0767835	-0.0384712

## Sheet: Fig. 27a
	Scattering (arb. u.)
Wavelength (nm)	LCP	RCP
366.34	0.04037	0.00778
366.766	-0.02177	0.03432
367.192	0.02821	0.00792
367.618	-0.02184	-0.04186
368.045	-0.03286	0.01252
368.471	0.01242	0.02532
368.897	-0.03145	0.00318
369.323	0.01875	-0.04382
369.75	-0.0311	0.01794
370.176	0.00948	-0.00781
370.602	0.02778	0.01424
371.028	0.00949	0.01884
371.454	-0.03788	-0.03738
371.88	0.00158	0.00158
372.307	0.00958	-0.01258
372.733	-0.0626	0.02677
373.159	-0.00776	-0.02041
373.585	-0.02134	-0.0094
374.011	-0.00157	0.08889
374.437	-0.03002	0.04212
374.863	-0.01272	-0.00466
375.29	-0.00316	0.02038
375.716	0.0312	0.04153
376.142	-0.01102	0.01585
376.568	-0.01258	0.02628
376.994	-0.01101	-0.01108
377.42	-0.08346	0.00948
377.846	-0.0126	-0.03045
378.272	0.00157	0.03768
378.698	-0.04114	-0.0209
379.124	-0.01258	-0.00946
379.551	-0.02009	-0.07753
379.977	0	-0.03339
380.403	-0.03297	0.0489
380.829	-0.08087	-0.03476
381.255	-0.04524	0.00155
381.681	-0.07752	0.0189
382.107	-0.00935	0
382.533	0.03011	0.00155
382.959	-0.11076	-0.05376
383.385	-0.03349	0.04769
383.811	-0.04401	0.04918
384.237	-0.01325	-0.02707
384.663	0.04672	0.0163
385.089	-0.02612	-0.00704
385.515	-0.04306	0.02582
385.941	-0.07077	0.0411
386.367	-0.02548	-0.0013
386.793	-0.00126	-0.015
387.219	-0.04172	0.02354
387.645	-0.04388	-0.01528
388.071	-0.00814	-0.01979
388.497	0.01342	0.01251
388.923	0.01221	0.03782
389.349	-0.01752	0.00948
389.775	0.01563	0.03326
390.2	-0.01215	-0.00626
390.626	0.0159	0.04409
391.052	-0.00588	0.01695
391.478	0.00584	0.02703
391.904	0.00869	0.03205
392.33	0.01214	0.01772
392.756	0.01256	-0.00552
393.182	0.04829	0.01078
393.608	-0.02837	0.00628
394.034	0.03084	0.03556
394.459	0.02022	0.01537
394.885	-0.00427	0.01751
395.311	0.01175	0.02627
395.737	0.03859	0.02819
396.163	-0.01646	0.02539
396.589	-0.02092	0.03208
397.015	0.00456	0.01648
397.44	0.0113	0.04656
397.866	0.00751	0.01888
398.292	0.00881	0.04669
398.718	0.00782	0.02123
399.144	0.0218	0.04519
399.569	0.02122	0.03934
399.995	0.02525	0.03652
400.421	0.02346	0.03528
400.847	0.00407	0.02732
401.273	0.02763	0.02724
401.698	0.03226	0.0336
402.124	0.01799	0.02909
402.55	0.04145	0.01271
402.976	0.03206	0.06152
403.401	0.01708	0.06239
403.827	0.04203	0.05192
404.253	0.0451	0.04272
404.679	0.01423	0.05024
405.104	0.02402	0.06297
405.53	0.02737	0.06758
405.956	0.03292	0.07945
406.382	0.02109	0.06129
406.807	0.03443	0.06146
407.233	0.03529	0.0659
407.659	0.03521	0.07286
408.084	0.05524	0.07121
408.51	0.04714	0.05408
408.936	0.0505	0.04532
409.361	0.03926	0.04822
409.787	0.04891	0.05793
410.213	0.05017	0.05993
410.638	0.04638	0.06838
411.064	0.04169	0.05322
411.49	0.05445	0.06472
411.915	0.07057	0.0612
412.341	0.05254	0.0496
412.766	0.0602	0.06443
413.192	0.05482	0.06456
413.618	0.0637	0.04222
414.043	0.06959	0.07866
414.469	0.07758	0.07316
414.894	0.05765	0.06796
415.32	0.0675	0.07512
415.746	0.05736	0.06549
416.171	0.06924	0.06279
416.597	0.07377	0.07344
417.022	0.06528	0.06916
417.448	0.08416	0.07797
417.873	0.07252	0.06371
418.299	0.09333	0.0773
418.724	0.07575	0.07761
419.15	0.06885	0.08416
419.575	0.09383	0.08618
420.001	0.09856	0.08193
420.427	0.07803	0.09216
420.852	0.09208	0.06531
421.278	0.09842	0.08704
421.703	0.09764	0.09508
422.128	0.10437	0.10198
422.554	0.09625	0.08058
422.979	0.10721	0.09914
423.405	0.10715	0.08675
423.83	0.10595	0.10215
424.256	0.10501	0.08774
424.681	0.11318	0.08694
425.107	0.11645	0.08598
425.532	0.12594	0.091
425.958	0.1179	0.09268
426.383	0.12901	0.10377
426.808	0.11627	0.10351
427.234	0.13852	0.09598
427.659	0.12318	0.10385
428.085	0.12841	0.10281
428.51	0.1331	0.0958
428.935	0.13541	0.09592
429.361	0.13501	0.10056
429.786	0.12481	0.10244
430.212	0.1323	0.10076
430.637	0.14066	0.10932
431.062	0.13391	0.10613
431.488	0.12934	0.10925
431.913	0.15033	0.11966
432.338	0.1446	0.10873
432.764	0.14621	0.12074
433.189	0.13935	0.11094
433.614	0.14192	0.10557
434.04	0.1468	0.1084
434.465	0.14102	0.11505
434.89	0.15046	0.11542
435.315	0.15584	0.11774
435.741	0.15528	0.11391
436.166	0.14339	0.11158
436.591	0.15329	0.12043
437.017	0.15495	0.11606
437.442	0.15498	0.12672
437.867	0.16369	0.12072
438.292	0.16529	0.11737
438.718	0.15027	0.12268
439.143	0.1496	0.1157
439.568	0.17076	0.1167
439.993	0.17336	0.11556
440.418	0.16156	0.13012
440.844	0.17199	0.12697
441.269	0.1701	0.12755
441.694	0.17174	0.12817
442.119	0.16712	0.12829
442.544	0.16799	0.13208
442.97	0.16175	0.12893
443.395	0.16156	0.12472
443.82	0.16746	0.12013
444.245	0.16849	0.12691
444.67	0.16858	0.12266
445.095	0.17163	0.13057
445.521	0.17676	0.13337
445.946	0.16921	0.12736
446.371	0.17058	0.13103
446.796	0.16536	0.12949
447.221	0.17292	0.13412
447.646	0.16929	0.1286
448.071	0.17569	0.13751
448.496	0.17079	0.13788
448.921	0.17266	0.13164
449.346	0.17799	0.13171
449.772	0.1768	0.12971
450.197	0.17935	0.12567
450.622	0.17003	0.13204
451.047	0.1746	0.13344
451.472	0.17501	0.13004
451.897	0.17106	0.14426
452.322	0.17798	0.12988
452.747	0.17666	0.1297
453.172	0.18423	0.1397
453.597	0.18123	0.13053
454.022	0.1843	0.14008
454.447	0.1714	0.13746
454.872	0.18311	0.1365
455.297	0.18422	0.14161
455.722	0.1843	0.13641
456.147	0.18159	0.14024
456.572	0.17391	0.1372
456.997	0.18061	0.13821
457.422	0.17331	0.13966
457.847	0.18474	0.14175
458.272	0.18252	0.1431
458.697	0.18686	0.14062
459.121	0.18944	0.14201
459.546	0.18621	0.1439
459.971	0.18267	0.13894
460.396	0.18774	0.1461
460.821	0.18816	0.14565
461.246	0.1932	0.15224
461.671	0.19658	0.14636
462.096	0.19251	0.14552
462.521	0.18528	0.1473
462.946	0.19556	0.14741
463.37	0.1951	0.14844
463.795	0.19063	0.15116
464.22	0.20099	0.15361
464.645	0.19694	0.15649
465.07	0.20066	0.15523
465.495	0.2032	0.15996
465.919	0.20661	0.16495
466.344	0.20105	0.16253
466.769	0.20333	0.1607
467.194	0.20508	0.1639
467.619	0.20624	0.15752
468.043	0.20572	0.16727
468.468	0.21582	0.16897
468.893	0.20591	0.16492
469.318	0.21097	0.16545
469.743	0.21364	0.16808
470.167	0.21327	0.17235
470.592	0.22012	0.17673
471.017	0.22176	0.17478
471.441	0.22531	0.17943
471.866	0.22259	0.17941
472.291	0.2202	0.17998
472.716	0.2295	0.18324
473.14	0.22024	0.18713
473.565	0.2355	0.18857
473.99	0.23402	0.19011
474.414	0.23488	0.188
474.839	0.24287	0.19625
475.264	0.2409	0.20826
475.688	0.24103	0.19539
476.113	0.23527	0.19304
476.538	0.24521	0.20309
476.962	0.24208	0.20446
477.387	0.24019	0.19957
477.812	0.24753	0.20672
478.236	0.24501	0.20944
478.661	0.25171	0.20705
479.086	0.25968	0.21317
479.51	0.25247	0.22006
479.935	0.25724	0.21881
480.359	0.25815	0.22159
480.784	0.27129	0.22403
481.208	0.25859	0.22447
481.633	0.26889	0.22813
482.058	0.25921	0.22758
482.482	0.26889	0.2328
482.907	0.2743	0.22957
483.331	0.26185	0.23128
483.756	0.28019	0.24124
484.18	0.27817	0.24264
484.605	0.27839	0.24521
485.029	0.28269	0.24491
485.454	0.27555	0.24339
485.878	0.2815	0.24805
486.303	0.27883	0.2488
486.727	0.28949	0.24919
487.152	0.27953	0.24873
487.576	0.2872	0.24718
488.001	0.288	0.25937
488.425	0.29367	0.2643
488.85	0.28638	0.25566
489.274	0.29254	0.26165
489.699	0.29009	0.26255
490.123	0.29245	0.26178
490.547	0.30326	0.2697
490.972	0.3033	0.26924
491.396	0.30119	0.27401
491.821	0.30028	0.26731
492.245	0.30011	0.27612
492.669	0.29902	0.26781
493.094	0.31054	0.27974
493.518	0.29996	0.25966
493.942	0.30121	0.27346
494.367	0.31	0.27085
494.791	0.31151	0.27429
495.216	0.30806	0.27499
495.64	0.31304	0.28389
496.064	0.31386	0.28357
496.489	0.31226	0.27589
496.913	0.31551	0.26944
497.337	0.30462	0.27952
497.761	0.32415	0.28666
498.186	0.31836	0.28154
498.61	0.31676	0.28719
499.034	0.31549	0.28117
499.459	0.32204	0.28684
499.883	0.32349	0.28304
500.307	0.32516	0.28281
500.731	0.31765	0.28185
501.156	0.32976	0.28773
501.58	0.32565	0.28146
502.004	0.32312	0.28217
502.428	0.32272	0.28719
502.852	0.33842	0.29024
503.277	0.33111	0.28603
503.701	0.32306	0.28179
504.125	0.33279	0.28932
504.549	0.33414	0.2841
504.973	0.33432	0.29422
505.398	0.34103	0.29492
505.822	0.33616	0.28896
506.246	0.34881	0.29627
506.67	0.33991	0.28418
507.094	0.34529	0.28763
507.518	0.34586	0.29193
507.942	0.3514	0.29956
508.367	0.34799	0.29187
508.791	0.35424	0.29429
509.215	0.3521	0.28775
509.639	0.36129	0.29549
510.063	0.35499	0.28901
510.487	0.35122	0.28782
510.911	0.35792	0.28902
511.335	0.35995	0.29506
511.759	0.36219	0.29235
512.183	0.36181	0.29483
512.607	0.36466	0.28892
513.031	0.37459	0.29831
513.455	0.3683	0.29943
513.879	0.36563	0.28851
514.303	0.36305	0.29039
514.728	0.36783	0.29332
515.152	0.37594	0.29747
515.576	0.37207	0.30249
516	0.38285	0.29841
516.423	0.37792	0.29075
516.847	0.38181	0.29096
517.271	0.37267	0.29186
517.695	0.36828	0.29805
518.119	0.37538	0.2923
518.543	0.38004	0.29162
518.967	0.37476	0.28797
519.391	0.38513	0.3007
519.815	0.38097	0.29099
520.239	0.37408	0.29007
520.663	0.3879	0.29332
521.087	0.38152	0.29302
521.511	0.37888	0.28826
521.935	0.39168	0.29566
522.358	0.38942	0.29168
522.782	0.38111	0.28964
523.206	0.3843	0.2758
523.63	0.3852	0.29172
524.054	0.38375	0.28784
524.478	0.39869	0.30087
524.902	0.38875	0.29
525.325	0.38969	0.28733
525.749	0.39661	0.29081
526.173	0.38171	0.28203
526.597	0.39576	0.28774
527.021	0.39947	0.28771
527.444	0.40375	0.29324
527.868	0.40046	0.28484
528.292	0.39692	0.29025
528.716	0.40381	0.2902
529.139	0.40345	0.28751
529.563	0.39504	0.29124
529.987	0.39722	0.28915
530.411	0.39234	0.28085
530.834	0.40107	0.29094
531.258	0.39656	0.28117
531.682	0.40643	0.28753
532.105	0.40331	0.28867
532.529	0.39715	0.28485
532.953	0.40307	0.28665
533.377	0.39897	0.28515
533.8	0.41214	0.29287
534.224	0.40913	0.29321
534.648	0.41588	0.29123
535.071	0.40931	0.28707
535.495	0.41	0.28887
535.918	0.40833	0.28993
536.342	0.4072	0.29124
536.766	0.40707	0.2821
537.189	0.40325	0.29042
537.613	0.41871	0.29046
538.036	0.40998	0.28822
538.46	0.41416	0.29058
538.884	0.41512	0.28259
539.307	0.41368	0.28787
539.731	0.40844	0.28448
540.154	0.41676	0.28727
540.578	0.40389	0.27726
541.001	0.41315	0.28161
541.425	0.41544	0.2791
541.848	0.41572	0.28744
542.272	0.41474	0.28208
542.696	0.40676	0.28009
543.119	0.41503	0.2831
543.543	0.41315	0.28192
543.966	0.4153	0.28691
544.389	0.41295	0.28155
544.813	0.42155	0.28041
545.236	0.41381	0.28104
545.66	0.41117	0.27788
546.083	0.40063	0.27484
546.507	0.40255	0.27282
546.93	0.43035	0.28699
547.354	0.41514	0.27186
547.777	0.41463	0.27257
548.2	0.41391	0.27639
548.624	0.40683	0.27138
549.047	0.40951	0.27213
549.471	0.41495	0.27327
549.894	0.40966	0.2659
550.317	0.41277	0.26859
550.741	0.40204	0.26222
551.164	0.42167	0.27464
551.587	0.4146	0.27003
552.011	0.40435	0.26332
552.434	0.40521	0.26472
552.857	0.4206	0.27231
553.281	0.40528	0.26111
553.704	0.41312	0.26697
554.127	0.41341	0.27045
554.551	0.39914	0.25335
554.974	0.40818	0.26455
555.397	0.40336	0.25769
555.82	0.40586	0.25771
556.244	0.40693	0.26041
556.667	0.40944	0.25652
557.09	0.41608	0.26695
557.513	0.40411	0.26166
557.937	0.39817	0.25407
558.36	0.40384	0.25392
558.783	0.40154	0.25501
559.206	0.39098	0.25181
559.629	0.40233	0.255
560.053	0.40054	0.25305
560.476	0.40181	0.25523
560.899	0.39487	0.24701
561.322	0.3904	0.24542
561.745	0.39884	0.25059
562.168	0.40101	0.24995
562.592	0.38833	0.24784
563.015	0.39326	0.24947
563.438	0.3871	0.24916
563.861	0.39274	0.24184
564.284	0.39285	0.25179
564.707	0.38292	0.23958
565.13	0.38233	0.24584
565.553	0.3841	0.247
565.976	0.3792	0.23652
566.399	0.38547	0.24333
566.823	0.37165	0.23479
567.246	0.37943	0.24345
567.669	0.38173	0.23979
568.092	0.37563	0.231
568.515	0.38185	0.23834
568.938	0.37607	0.23403
569.361	0.37942	0.23659
569.784	0.37026	0.23176
570.207	0.37591	0.23221
570.63	0.36835	0.23307
571.053	0.37031	0.23275
571.476	0.37246	0.23328
571.899	0.36595	0.22766
572.322	0.37055	0.23552
572.745	0.36829	0.22849
573.167	0.36524	0.22894
573.59	0.37326	0.22768
574.013	0.36607	0.22678
574.436	0.37185	0.22789
574.859	0.3695	0.22755
575.282	0.36044	0.21842
575.705	0.36855	0.22156
576.128	0.35982	0.22305
576.551	0.37276	0.22791
576.973	0.36363	0.21952
577.396	0.35544	0.21828
577.819	0.36808	0.22152
578.242	0.3655	0.21815
578.665	0.35073	0.21192
579.088	0.35576	0.21433
579.51	0.35203	0.21146
579.933	0.3644	0.21262
580.356	0.35768	0.21334
580.779	0.35738	0.21131
581.202	0.35938	0.21571
581.624	0.34869	0.20681
582.047	0.35259	0.20865
582.47	0.35546	0.20847
582.893	0.36491	0.21038
583.315	0.35264	0.20369
583.738	0.3509	0.20729
584.161	0.35082	0.20733
584.584	0.35518	0.20434
585.006	0.34923	0.20778
585.429	0.35792	0.20799
585.852	0.35316	0.2012
586.274	0.36511	0.20473
586.697	0.35459	0.2028
587.12	0.35475	0.19999
587.542	0.35162	0.19796
587.965	0.35462	0.19988
588.388	0.33439	0.18524
588.81	0.35149	0.19424
589.233	0.35052	0.19846
589.656	0.34951	0.19663
590.078	0.34978	0.19318
590.501	0.35357	0.20084
590.923	0.34418	0.19518
591.346	0.36618	0.20519
591.768	0.33308	0.17543
592.191	0.32212	0.17139
592.614	0.32378	0.17235
593.036	0.32861	0.18029
593.459	0.3552	0.2036
593.881	0.35077	0.19317
594.304	0.34377	0.18694
594.726	0.35018	0.19351
595.149	0.34438	0.19207
595.571	0.34485	0.1921
595.994	0.35747	0.19284
596.416	0.34311	0.18643
596.839	0.33861	0.19143
597.261	0.34182	0.185
597.684	0.34017	0.19118
598.106	0.33931	0.18802
598.528	0.34299	0.19127
598.951	0.33659	0.1873
599.373	0.3264	0.18635
599.796	0.34308	0.19082
600.218	0.33212	0.18637
600.64	0.34056	0.19114
601.063	0.35654	0.20005
601.485	0.37186	0.21039
601.908	0.3645	0.20898
602.33	0.36312	0.20989
602.752	0.33934	0.19335
603.175	0.32677	0.18885
603.597	0.34229	0.1951
604.019	0.34068	0.19389
604.442	0.3356	0.19151
604.864	0.33558	0.19401
605.286	0.33219	0.1964
605.709	0.34555	0.20016
606.131	0.33594	0.19859
606.553	0.33833	0.19942
606.975	0.33513	0.19641
607.398	0.34025	0.19993
607.82	0.34097	0.20033
608.242	0.34365	0.20263
608.664	0.34922	0.20626
609.087	0.34622	0.20563
609.509	0.34194	0.20454
609.931	0.35265	0.21098
610.353	0.34247	0.20222
610.775	0.35726	0.21154
611.197	0.3488	0.20955
611.62	0.35553	0.21436
612.042	0.35309	0.21318
612.464	0.35706	0.21413
612.886	0.35592	0.21392
613.308	0.35438	0.21325
613.73	0.3614	0.22023
614.153	0.36296	0.21772
614.575	0.35829	0.22101
614.997	0.36026	0.2261
615.419	0.3639	0.2213
615.841	0.36666	0.22233
616.263	0.36106	0.22258
616.685	0.3726	0.22527
617.107	0.36368	0.22382
617.529	0.38074	0.23432
617.951	0.37655	0.23112
618.373	0.3758	0.23338
618.795	0.36992	0.22733
619.217	0.3819	0.23463
619.639	0.37503	0.23271
620.061	0.38159	0.234
620.483	0.37817	0.23581
620.905	0.38117	0.23648
621.327	0.38203	0.23994
621.749	0.38791	0.24462
622.171	0.38714	0.24676
622.593	0.38874	0.24787
623.015	0.3864	0.24411
623.437	0.40583	0.25204
623.859	0.40659	0.25322
624.281	0.39404	0.25241
624.703	0.39875	0.25032
625.124	0.40088	0.25471
625.546	0.40146	0.25853
625.968	0.40715	0.25882
626.39	0.39514	0.25419
626.812	0.41271	0.26631
627.234	0.40796	0.26659
627.656	0.41022	0.26401
628.077	0.41074	0.26652
628.499	0.41174	0.26691
628.921	0.41811	0.27618
629.343	0.41557	0.27861
629.765	0.4181	0.27693
630.186	0.41588	0.27696
630.608	0.42364	0.28465
631.03	0.42465	0.28598
631.452	0.42729	0.29057
631.873	0.42138	0.28985
632.295	0.42718	0.29712
632.717	0.4253	0.29076
633.139	0.41281	0.29141
633.56	0.42657	0.303
633.982	0.42716	0.30153
634.404	0.43196	0.30744
634.825	0.42351	0.30811
635.247	0.42262	0.31025
635.669	0.42825	0.31156
636.09	0.42615	0.31619
636.512	0.42231	0.30868
636.934	0.44038	0.32121
637.355	0.41939	0.31904
637.777	0.43369	0.32825
638.199	0.42393	0.32106
638.62	0.42499	0.32202
639.042	0.42594	0.32419
639.463	0.43364	0.32868
639.885	0.43512	0.33297
640.307	0.43977	0.33388
640.728	0.4273	0.33112
641.15	0.43221	0.33959
641.571	0.43601	0.33595
641.993	0.43151	0.34147
642.414	0.44172	0.34923
642.836	0.43471	0.34921
643.257	0.4302	0.34331
643.679	0.43831	0.35505
644.1	0.43546	0.35509
644.522	0.43481	0.35286
644.943	0.44081	0.36206
645.365	0.43574	0.3582
645.786	0.43938	0.36197
646.207	0.44394	0.36348
646.629	0.43957	0.3692
647.05	0.43523	0.36719
647.472	0.43775	0.36256
647.893	0.43888	0.37277
648.315	0.44122	0.37468
648.736	0.43569	0.36824
649.157	0.43606	0.37674
649.579	0.4492	0.38846
650	0.44184	0.37965
650.421	0.43662	0.38091
650.843	0.4484	0.39208
651.264	0.44599	0.39226
651.685	0.45243	0.39825
652.107	0.43881	0.38802
652.528	0.44542	0.39849
652.949	0.4421	0.39954
653.371	0.42447	0.38587
653.792	0.45294	0.4146
654.213	0.44355	0.39901
654.634	0.44293	0.40974
655.056	0.44973	0.41562
655.477	0.43835	0.4058
655.898	0.44318	0.40983
656.319	0.44278	0.41236
656.74	0.4471	0.42247
657.162	0.42593	0.40668
657.583	0.45006	0.42108
658.004	0.44225	0.41406
658.425	0.44339	0.42015
658.846	0.43099	0.41736
659.267	0.44417	0.42808
659.689	0.44664	0.42941
660.11	0.44107	0.42825
660.531	0.4413	0.4352
660.952	0.44226	0.43936
661.373	0.43382	0.4327
661.794	0.43711	0.44251
662.215	0.43679	0.4419
662.636	0.43974	0.44863
663.057	0.43702	0.44134
663.479	0.44259	0.45517
663.9	0.43636	0.4515
664.321	0.4329	0.45324
664.742	0.43425	0.45985
665.163	0.4377	0.47211
665.584	0.42659	0.46416
666.005	0.43659	0.47216
666.426	0.42678	0.45946
666.847	0.43787	0.47529
667.268	0.44435	0.48545
667.689	0.43283	0.47816
668.11	0.44023	0.48951
668.53	0.42093	0.47299
668.951	0.42895	0.49073
669.372	0.44167	0.49744
669.793	0.42995	0.49133
670.214	0.43047	0.49587
670.635	0.42834	0.49467
671.056	0.4449	0.51337
671.477	0.4239	0.5012
671.898	0.436	0.50634
672.319	0.43816	0.51242
672.739	0.43672	0.51438
673.16	0.43385	0.51544
673.581	0.43946	0.52664
674.002	0.44025	0.52319
674.423	0.44703	0.53512
674.844	0.43982	0.53249
675.264	0.43568	0.52606
675.685	0.44365	0.53787
676.106	0.43947	0.53841
676.527	0.4402	0.53488
676.947	0.43915	0.54041
677.368	0.43806	0.54061
677.789	0.43893	0.54385
678.21	0.43993	0.54402
678.63	0.43274	0.54014
679.051	0.43543	0.5454
679.472	0.43687	0.54581
679.892	0.43409	0.54363
680.313	0.43812	0.5555
680.734	0.43677	0.5596
681.154	0.44475	0.55894
681.575	0.42864	0.54495
681.996	0.43453	0.55616
682.416	0.44341	0.55861
682.837	0.43866	0.55305
683.258	0.43621	0.56134
683.678	0.43512	0.55941
684.099	0.4393	0.5717
684.519	0.44007	0.5654
684.94	0.43904	0.56106
685.361	0.43219	0.55068
685.781	0.43293	0.55296
686.202	0.44156	0.56481
686.622	0.4387	0.56078
687.043	0.43348	0.55971
687.463	0.43835	0.5618
687.884	0.44239	0.57464
688.304	0.4474	0.57219
688.725	0.43507	0.56664
689.145	0.44423	0.57932
689.566	0.4424	0.56438
689.986	0.4344	0.56768
690.407	0.44471	0.58064
690.827	0.42481	0.56777
691.247	0.42968	0.57248
691.668	0.42684	0.5691
692.088	0.43167	0.57168
692.509	0.43007	0.57655
692.929	0.42111	0.57154
693.349	0.42613	0.58027
693.77	0.41761	0.57526
694.19	0.41672	0.58003
694.61	0.4187	0.57688
695.031	0.4247	0.58398
695.451	0.41318	0.57154
695.871	0.41841	0.58538
696.292	0.41982	0.58152
696.712	0.41984	0.5839
697.132	0.4126	0.5756
697.553	0.41781	0.58146
697.973	0.40469	0.57075
698.393	0.41761	0.58311
698.813	0.40767	0.56858
699.234	0.41882	0.58609
699.654	0.41188	0.57776
700.074	0.41033	0.5739
700.494	0.41274	0.58436
700.915	0.40868	0.5721
701.335	0.41293	0.57817
701.755	0.41109	0.58648
702.175	0.41492	0.57863
702.595	0.41445	0.58556
703.015	0.40823	0.57012
703.436	0.41966	0.57182
703.856	0.4117	0.57519
704.276	0.41976	0.57828
704.696	0.41022	0.56398
705.116	0.41469	0.57033
705.536	0.41579	0.56794
705.956	0.41543	0.57507
706.376	0.41453	0.57349
706.796	0.41724	0.56482
707.216	0.42186	0.57154
707.636	0.40566	0.55314
708.056	0.41576	0.57012
708.477	0.41274	0.56233
708.897	0.4155	0.57144
709.317	0.40787	0.5552
709.737	0.40718	0.56331
710.157	0.40315	0.56925
710.576	0.40228	0.55748
710.996	0.4155	0.57641
711.416	0.40859	0.56225
711.836	0.40939	0.562
712.256	0.41417	0.56858
712.676	0.40493	0.56326
713.096	0.40854	0.5569
713.516	0.41391	0.56337
713.936	0.4078	0.56173
714.356	0.41228	0.56524
714.776	0.40393	0.55362
715.196	0.41141	0.55548
715.615	0.40815	0.55975
716.035	0.409	0.56103
716.455	0.41228	0.55614
716.875	0.42128	0.55899
717.295	0.41059	0.55921
717.715	0.4099	0.55802
718.134	0.40919	0.54452
718.554	0.41111	0.55623
718.974	0.409	0.54109
719.394	0.41345	0.55415
719.813	0.41794	0.54786
720.233	0.41404	0.54649
720.653	0.41375	0.543
721.073	0.41491	0.55257
721.492	0.40374	0.53281
721.912	0.41361	0.5351
722.332	0.4109	0.54464
722.751	0.40559	0.53555
723.171	0.39631	0.53369
723.591	0.40529	0.53665
724.01	0.40245	0.53974
724.43	0.39444	0.53402
724.85	0.40623	0.5444
725.269	0.39058	0.53255
725.689	0.38835	0.5319
726.108	0.39038	0.52589
726.528	0.38818	0.53548
726.948	0.39347	0.53257
727.367	0.3838	0.52577
727.787	0.39747	0.52994
728.206	0.38521	0.53245
728.626	0.38641	0.52161
729.045	0.38462	0.52621
729.465	0.39441	0.53118
729.884	0.38429	0.52271
730.304	0.38813	0.53316
730.723	0.38857	0.52124
731.143	0.38232	0.51506
731.562	0.38357	0.51736
731.982	0.38805	0.52236
732.401	0.39403	0.5209
732.821	0.37769	0.51275
733.24	0.38541	0.51975
733.66	0.39282	0.52175
734.079	0.38633	0.51697
734.498	0.38782	0.51345
734.918	0.38031	0.5074
735.337	0.38289	0.50124
735.756	0.38291	0.50398
736.176	0.38286	0.49859
736.595	0.39073	0.51393
737.015	0.38199	0.50714
737.434	0.39106	0.50807
737.853	0.38196	0.50199
738.272	0.37652	0.49149
738.692	0.38601	0.49953
739.111	0.38485	0.48356
739.53	0.3825	0.49367
739.95	0.37928	0.48959
740.369	0.38266	0.4899
740.788	0.39217	0.49328
741.207	0.375	0.4822
741.627	0.38219	0.48098
742.046	0.38263	0.48906
742.465	0.38205	0.48668
742.884	0.37855	0.4842
743.303	0.37836	0.48298
743.722	0.3813	0.49724
744.142	0.38779	0.4901
744.561	0.37484	0.485
744.98	0.38319	0.49539
745.399	0.38827	0.50612
745.818	0.37783	0.49765
746.237	0.37638	0.4912
746.656	0.38167	0.49157
747.075	0.37628	0.48987
747.495	0.37728	0.49028
747.914	0.37611	0.49451
748.333	0.37892	0.48607
748.752	0.37442	0.49012
749.171	0.37811	0.48534
749.59	0.37502	0.48592
750.009	0.37613	0.48035
750.428	0.37516	0.47957
750.847	0.36862	0.47516
751.266	0.37556	0.48181
751.685	0.37656	0.48111
752.104	0.37855	0.48251
752.523	0.3742	0.47293
752.942	0.38002	0.47209
753.36	0.37411	0.47646
753.779	0.39109	0.48497
754.198	0.37399	0.47506
754.617	0.37705	0.46832
755.036	0.37067	0.462
755.455	0.38526	0.47719
755.874	0.37186	0.46675
756.293	0.37789	0.46743
756.711	0.38703	0.47553
757.13	0.38184	0.46616
757.549	0.39129	0.47329
757.968	0.38152	0.45272
758.387	0.38557	0.4719
758.806	0.38455	0.46323
759.224	0.38103	0.46445
759.643	0.38435	0.46359
760.062	0.38587	0.46072
760.481	0.38776	0.46056
760.899	0.38965	0.46766
761.318	0.37947	0.45652
761.737	0.38753	0.46581
762.155	0.38089	0.46649
762.574	0.38924	0.4687
762.993	0.38169	0.47368
763.412	0.37777	0.45812
763.83	0.38038	0.46167
764.249	0.37808	0.45602
764.667	0.37326	0.46135
765.086	0.3798	0.46698
765.505	0.38347	0.45738
765.923	0.38531	0.46001
766.342	0.37981	0.45762
766.76	0.38546	0.45796
767.179	0.38218	0.45489
767.598	0.37723	0.45086
768.016	0.3793	0.44522
768.435	0.38485	0.45216
768.853	0.37693	0.44914
769.272	0.3812	0.44585
769.69	0.38088	0.442
770.109	0.38401	0.44658
770.527	0.37988	0.44513
770.946	0.37905	0.44503
771.364	0.38488	0.4418
771.783	0.38597	0.44057
772.201	0.38504	0.4375
772.62	0.38896	0.43706
773.038	0.38466	0.44294
773.456	0.3838	0.43837
773.875	0.39041	0.43677
774.293	0.38689	0.43867
774.712	0.39573	0.44287
775.13	0.38629	0.43687
775.548	0.40057	0.44347
775.967	0.39337	0.44365
776.385	0.39309	0.44002
776.803	0.39176	0.43685
777.222	0.39629	0.44919
777.64	0.39381	0.44716
778.058	0.39463	0.45358
778.477	0.39568	0.45072
778.895	0.3904	0.44526
779.313	0.40646	0.44505
779.731	0.39608	0.4456
780.15	0.4017	0.44959
780.568	0.3935	0.43706
780.986	0.39892	0.44621
781.404	0.39891	0.4486
781.822	0.39527	0.43963
782.241	0.4028	0.44843
782.659	0.39814	0.44279
783.077	0.3996	0.43665
783.495	0.3999	0.44594
783.913	0.39461	0.44179
784.331	0.40362	0.44927
784.749	0.40278	0.43616
785.168	0.40208	0.44925
785.586	0.39855	0.43866
786.004	0.41114	0.43764
786.422	0.41576	0.45182
786.84	0.40817	0.44439
787.258	0.40542	0.44313
787.676	0.40752	0.42892
788.094	0.40906	0.43422
788.512	0.41614	0.44921
788.93	0.40761	0.4383
789.348	0.41542	0.44364
789.766	0.41674	0.4333
790.184	0.42236	0.44246
790.602	0.4122	0.43767
791.02	0.42024	0.43827
791.438	0.41952	0.43475
791.856	0.41163	0.43302
792.274	0.42352	0.43609
792.692	0.42286	0.43732
793.11	0.4138	0.43336
793.527	0.41463	0.43814
793.945	0.41462	0.43849
794.363	0.41707	0.44264
794.781	0.4122	0.43935
795.199	0.42473	0.44603
795.617	0.42009	0.44104
796.035	0.42567	0.44869
796.452	0.42302	0.44832
796.87	0.41819	0.44509
797.288	0.43475	0.45992
797.706	0.41463	0.44211
798.124	0.41814	0.44198
798.541	0.42433	0.45499
798.959	0.42481	0.44691
799.377	0.42544	0.44881
799.794	0.41453	0.45146
800.212	0.42476	0.4385
800.63	0.422	0.44803
801.048	0.41495	0.4407
801.465	0.42903	0.44106
801.883	0.43479	0.44801
802.301	0.42519	0.43602
802.718	0.43677	0.44107
803.136	0.42689	0.44974
803.553	0.42659	0.45035
803.971	0.43367	0.45174
804.389	0.43002	0.44254
804.806	0.44203	0.44134
805.224	0.44464	0.44963
805.641	0.43238	0.4436
806.059	0.44283	0.44992
806.476	0.43556	0.43748
806.894	0.43388	0.43572
807.312	0.45473	0.45429
807.729	0.43996	0.43189
808.147	0.44038	0.44353
808.564	0.44243	0.44131
808.982	0.43968	0.45398
809.399	0.45166	0.44673
809.816	0.44252	0.44624
810.234	0.44393	0.43581
810.651	0.44026	0.44382
811.069	0.44151	0.44522
811.486	0.44406	0.44758
811.904	0.44918	0.45411
812.321	0.45232	0.45263
812.738	0.45188	0.44733
813.156	0.44325	0.44579
813.573	0.45522	0.4484
813.99	0.45343	0.4489
814.408	0.445	0.44288
814.825	0.44256	0.45852
815.242	0.45292	0.45273
815.66	0.45118	0.45217
816.077	0.45808	0.45738
816.494	0.45541	0.45235
816.911	0.45564	0.44775
817.329	0.45843	0.45811
817.746	0.46122	0.44658
818.163	0.45213	0.45019
818.58	0.46381	0.4534
818.998	0.46065	0.45068
819.415	0.4782	0.46058
819.832	0.46977	0.44696
820.249	0.46132	0.44667
820.666	0.47595	0.45372
821.083	0.46528	0.44036
821.501	0.46915	0.45423
821.918	0.48007	0.4552
822.335	0.46106	0.44238
822.752	0.46876	0.44112
823.169	0.48808	0.45326
823.586	0.47222	0.44171
824.003	0.47861	0.44565
824.42	0.48553	0.44426
824.837	0.46963	0.43657
825.254	0.48194	0.44601
825.671	0.48125	0.433
826.088	0.47553	0.42827
826.505	0.49064	0.43946
826.922	0.47657	0.42204
827.339	0.47345	0.43119
827.756	0.48949	0.4352
828.173	0.47449	0.42852
828.59	0.47666	0.43039
829.007	0.48005	0.4287
829.424	0.48538	0.42776
829.841	0.48103	0.44156
830.258	0.47554	0.43059
830.675	0.47244	0.4285
831.091	0.48779	0.45028
831.508	0.4766	0.43731
831.925	0.46699	0.43367
832.342	0.48581	0.43581
832.759	0.49672	0.44448
833.176	0.49267	0.43608
833.592	0.49284	0.44304
834.009	0.47875	0.44097
834.426	0.48124	0.43682
834.843	0.48231	0.43663
835.26	0.49867	0.44261
835.676	0.47579	0.43121
836.093	0.49772	0.44341
836.51	0.49779	0.42695
836.926	0.48286	0.43771
837.343	0.50492	0.44434
837.76	0.47749	0.45
838.176	0.49273	0.44483
838.593	0.4872	0.43533
839.01	0.48028	0.43292
839.426	0.50231	0.43579
839.843	0.4955	0.44209
840.26	0.49838	0.42858
840.676	0.50814	0.44659
841.093	0.5015	0.44069
841.509	0.48639	0.44284
841.926	0.49373	0.43387
842.343	0.5027	0.42912
842.759	0.48922	0.43238
843.176	0.51255	0.44061
843.592	0.48469	0.42419
844.009	0.49919	0.42437
844.425	0.49983	0.43405
844.842	0.49174	0.43375
845.258	0.50831	0.43072
845.675	0.50771	0.43476
846.091	0.50769	0.42527
846.507	0.50429	0.42364
846.924	0.51697	0.42205
847.34	0.50932	0.43863
847.757	0.50262	0.43317
848.173	0.51651	0.43492
848.589	0.51814	0.42949
849.006	0.51239	0.43348
849.422	0.51442	0.42745
849.839	0.52275	0.42841
850.255	0.50353	0.43359
850.671	0.50051	0.4308
851.088	0.50934	0.43558
851.504	0.51254	0.4345
851.92	0.51862	0.43552
852.336	0.52464	0.42602
852.753	0.50934	0.42923
853.169	0.5298	0.43133
853.585	0.49567	0.42802
854.001	0.52635	0.42808
854.418	0.51927	0.42098
854.834	0.50396	0.42936
855.25	0.50435	0.4356
855.666	0.51271	0.41392
856.082	0.51011	0.409
856.498	0.5129	0.42457
856.915	0.52201	0.41427
857.331	0.52428	0.42418
857.747	0.51516	0.42483
858.163	0.54662	0.43653
858.579	0.51276	0.41808
858.995	0.50427	0.42
859.411	0.52373	0.41377
859.827	0.50322	0.40944
860.243	0.51329	0.41059
860.659	0.53271	0.41483
861.075	0.5182	0.41318
861.491	0.50963	0.40497
861.907	0.51968	0.41759
862.323	0.5223	0.41109
862.739	0.51268	0.39959
863.155	0.52927	0.41103
863.571	0.51648	0.4088
863.987	0.5397	0.41718
864.403	0.53174	0.40968
864.819	0.53617	0.41013
865.235	0.53527	0.40848
865.651	0.54924	0.41087
866.067	0.53204	0.40792
866.483	0.54172	0.39926
866.898	0.54513	0.40946
867.314	0.55282	0.4005
867.73	0.5575	0.41499
868.146	0.56099	0.40211
868.562	0.5567	0.39869
868.978	0.54274	0.40919
869.393	0.56357	0.40498
869.809	0.54075	0.39753
870.225	0.54509	0.43015
870.641	0.57114	0.41715
871.056	0.57614	0.41198
871.472	0.57245	0.4111
871.888	0.57441	0.42021
872.303	0.57107	0.3994
872.719	0.56296	0.41754
873.135	0.56445	0.41052
873.55	0.55481	0.4159
873.966	0.55303	0.40967
874.382	0.58287	0.41996
874.797	0.58436	0.41173
875.213	0.57517	0.4012
875.629	0.58625	0.41964
876.044	0.58506	0.41711
876.46	0.56141	0.41134
876.875	0.58304	0.40585
877.291	0.58894	0.39954
877.706	0.59526	0.41894
878.122	0.61277	0.40733
878.537	0.60623	0.4126
878.953	0.58668	0.41454
879.368	0.59241	0.40851
879.784	0.61213	0.41614
880.199	0.58714	0.41264
880.615	0.60013	0.40075
881.03	0.60849	0.42551
881.446	0.61646	0.41467
881.861	0.62062	0.43112
882.277	0.5923	0.41815
882.692	0.62877	0.42471
883.107	0.59711	0.42072
883.523	0.62436	0.42545
883.938	0.64813	0.41697
884.353	0.6387	0.43312
884.769	0.6381	0.43605
885.184	0.62771	0.40292
885.599	0.64243	0.42564
886.015	0.6316	0.42402
886.43	0.62298	0.41589
886.845	0.65584	0.42906
887.261	0.6475	0.43442
887.676	0.64766	0.42678
888.091	0.65673	0.424
888.506	0.67877	0.42237
888.921	0.68902	0.43283
889.337	0.66134	0.42688
889.752	0.66914	0.42397
890.167	0.63806	0.44022
890.582	0.65841	0.42611
890.997	0.65243	0.43779
891.412	0.6553	0.43145
891.828	0.66242	0.41673
892.243	0.66549	0.40747
892.658	0.69226	0.41535
893.073	0.65296	0.42137
893.488	0.66985	0.42476
893.903	0.67117	0.42256
894.318	0.676	0.42582
894.733	0.64317	0.41664
895.148	0.67497	0.40952
895.563	0.66765	0.43778
895.978	0.66168	0.40929
896.393	0.67221	0.40465
896.808	0.64984	0.39121
897.223	0.62111	0.42026
897.638	0.63145	0.39153
898.053	0.67024	0.41802
898.468	0.64177	0.3863
898.883	0.66133	0.38649
899.298	0.64255	0.40483
899.713	0.64508	0.35655
900.127	0.64408	0.40334
900.542	0.62662	0.37984
900.957	0.60552	0.37452
901.372	0.63124	0.37484
901.787	0.60457	0.3806
902.202	0.5886	0.37124
902.616	0.59726	0.35678
903.031	0.59926	0.34725
903.446	0.58542	0.3587
903.861	0.55322	0.33644
904.276	0.58243	0.3373
904.69	0.57287	0.32611
905.105	0.51975	0.32032
905.52	0.54351	0.3156
905.934	0.54246	0.31386
906.349	0.5133	0.33228
906.764	0.49438	0.29107
907.178	0.52229	0.26708
907.593	0.50755	0.29494
908.008	0.51552	0.29744
908.422	0.47952	0.27641
908.837	0.48375	0.2633
909.252	0.48242	0.29009
909.666	0.45434	0.26172
910.081	0.44966	0.26275
910.495	0.4647	0.23794
910.91	0.44849	0.25169
911.324	0.46007	0.22636
911.739	0.41653	0.24056
912.153	0.43228	0.24082
912.568	0.3858	0.23867
912.982	0.40837	0.24607
913.397	0.37629	0.23712
913.811	0.38367	0.23958
914.226	0.44305	0.20383
914.64	0.38247	0.21034
915.055	0.33863	0.20858
915.469	0.35954	0.18331
915.884	0.34084	0.21734
916.298	0.3545	0.22854
916.712	0.34371	0.17605
917.127	0.33552	0.18373
917.541	0.35177	0.20049
917.955	0.33253	0.20917
918.37	0.31793	0.21174
918.784	0.29228	0.19557
919.198	0.32958	0.1692
919.613	0.31174	0.15262
920.027	0.35018	0.17997
920.441	0.29711	0.17105
920.855	0.29501	0.17267
921.27	0.32915	0.16729
921.684	0.30217	0.18365
922.098	0.31536	0.14295
922.512	0.27042	0.15043
922.926	0.28956	0.18136
923.341	0.30759	0.13233
923.755	0.2929	0.18926
924.169	0.31207	0.17293
924.583	0.28463	0.16179
924.997	0.29763	0.11724
925.411	0.27472	0.14143
925.825	0.27508	0.16624
926.239	0.28777	0.17616
926.653	0.28635	0.13149
927.067	0.25977	0.14706
927.482	0.27301	0.17029
927.896	0.26893	0.11935
928.31	0.27643	0.15545
928.724	0.27524	0.15741
929.138	0.26592	0.12208
929.552	0.29229	0.13021
929.966	0.24952	0.13848

## Sheet: Fig. 27b
	Scattering (arb. u.)
Wavelength (nm)	LCP	RCP
366.34	0.04821	0.05965
366.766	0.03261	-0.04739
367.192	0.00314	0.06542
367.618	0.00315	0.07764
368.045	0.03492	-0.01732
368.471	0.01682	-0.02077
368.897	0.04232	0.09984
369.323	-0.0016	-0.04107
369.75	0.00789	0.02955
370.176	0.0339	-0.00945
370.602	-0.05443	0.02054
371.028	0.04459	-0.02358
371.454	0.02009	0.06003
371.88	0.04031	0.00614
372.307	0.00318	-0.00937
372.733	0.07042	0.06013
373.159	0.05778	-0.00158
373.585	0.03487	0.0873
374.011	0.03858	-0.00488
374.437	0.00943	-0.03025
374.863	0.01095	-0.00315
375.29	0.05071	-0.01435
375.716	0.03215	0.04831
376.142	0.00476	0.01752
376.568	0.03668	0.03728
376.994	-0.00787	0.05564
377.42	0.01911	-0.04219
377.846	0.01887	0.06815
378.272	0.03155	-0.0128
378.698	0.04574	0.0173
379.124	0.04314	0.00786
379.551	0.04279	0.05016
379.977	0.01106	0.10285
380.403	0.01582	0.00639
380.829	-0.03021	0.07484
381.255	0.0816	0.08861
381.681	0.04954	0.02941
382.107	-0.00939	0.06825
382.533	0.0124	0.04538
382.959	0.03226	0.02034
383.385	0.04718	0.04387
383.811	0.03593	-0.0119
384.237	0.03801	0.07899
384.663	0.06047	0.01318
385.089	0.05308	0.02661
385.515	0.03537	0.04781
385.941	0.04654	0.01776
386.367	0.06234	0.07355
386.793	0.01132	0.00768
387.219	0	0.043
387.645	0.03677	0.03245
388.071	0.01152	0.06888
388.497	0.04124	0.09434
388.923	0.01095	0
389.349	0.02823	0.07592
389.775	0.03533	0.05608
390.2	0.0381	0.13043
390.626	0.01235	0.10437
391.052	0.04819	0.03827
391.478	0.04074	0.13313
391.904	0.03547	0.07768
392.33	0.09738	0.07606
392.756	0.06746	0.15706
393.182	0.00614	0.0929
393.608	0.05268	0.1201
394.034	0.07881	0.07442
394.459	0.07343	0.1011
394.885	0.06351	0.07319
395.311	0.03173	0.09599
395.737	0.05061	0.11111
396.163	0.03304	0.10622
396.589	0.028	0.10342
397.015	0.05956	0.09069
397.44	0.03681	0.12692
397.866	0.08696	0.1039
398.292	0.03676	0.07286
398.718	0.03863	0.1043
399.144	0.04943	0.09402
399.569	0.03223	0.10285
399.995	0.02249	0.0887
400.421	0.02537	0.12047
400.847	0.03593	0.114
401.273	0.06225	0.13731
401.698	0.05484	0.12308
402.124	0.06554	0.11082
402.55	0.04792	0.09649
402.976	0.06215	0.14509
403.401	0.06712	0.11957
403.827	0.06057	0.11437
404.253	0.06574	0.10825
404.679	0.06876	0.11765
405.104	0.07381	0.12137
405.53	0.08149	0.09584
405.956	0.07993	0.13503
406.382	0.08262	0.14151
406.807	0.08674	0.10776
407.233	0.06987	0.11809
407.659	0.08528	0.10043
408.084	0.09011	0.13893
408.51	0.07098	0.111
408.936	0.06247	0.11353
409.361	0.08104	0.10784
409.787	0.07865	0.14379
410.213	0.08571	0.1327
410.638	0.10058	0.13485
411.064	0.09607	0.10005
411.49	0.08718	0.10872
411.915	0.07849	0.11116
412.341	0.0968	0.12417
412.766	0.09665	0.098
413.192	0.09441	0.09641
413.618	0.0916	0.09231
414.043	0.08449	0.11235
414.469	0.10308	0.11965
414.894	0.09693	0.10657
415.32	0.10448	0.11471
415.746	0.11172	0.12082
416.171	0.10015	0.11944
416.597	0.11527	0.10164
417.022	0.10654	0.11356
417.448	0.09993	0.11
417.873	0.08372	0.10875
418.299	0.11275	0.10534
418.724	0.11626	0.11376
419.15	0.10555	0.12513
419.575	0.10426	0.10562
420.001	0.12722	0.11733
420.427	0.11686	0.11946
420.852	0.11227	0.1134
421.278	0.11743	0.12176
421.703	0.10961	0.12504
422.128	0.10608	0.10762
422.554	0.11836	0.11919
422.979	0.09598	0.10035
423.405	0.12076	0.12221
423.83	0.12662	0.11536
424.256	0.10248	0.12015
424.681	0.09757	0.1279
425.107	0.10542	0.11003
425.532	0.11847	0.11558
425.958	0.11079	0.12189
426.383	0.1021	0.12465
426.808	0.10282	0.14734
427.234	0.12255	0.113
427.659	0.09957	0.13674
428.085	0.1158	0.113
428.51	0.11979	0.14007
428.935	0.11871	0.13673
429.361	0.11038	0.13365
429.786	0.11832	0.13579
430.212	0.12317	0.13954
430.637	0.12153	0.13252
431.062	0.11073	0.14395
431.488	0.11551	0.14487
431.913	0.11051	0.14617
432.338	0.11765	0.14745
432.764	0.11511	0.14479
433.189	0.11136	0.15007
433.614	0.10882	0.1577
434.04	0.10786	0.15447
434.465	0.10273	0.14518
434.89	0.11649	0.16434
435.315	0.1061	0.15909
435.741	0.12786	0.16455
436.166	0.13105	0.17332
436.591	0.10172	0.17708
437.017	0.11429	0.16642
437.442	0.12675	0.16056
437.867	0.12763	0.17785
438.292	0.12081	0.18089
438.718	0.11686	0.18364
439.143	0.12578	0.18139
439.568	0.11349	0.19262
439.993	0.12942	0.19237
440.418	0.1234	0.17883
440.844	0.12162	0.19983
441.269	0.11041	0.19813
441.694	0.12057	0.19503
442.119	0.1222	0.20287
442.544	0.12021	0.2059
442.97	0.12844	0.20157
443.395	0.11984	0.20539
443.82	0.12431	0.20567
444.245	0.13716	0.20332
444.67	0.12224	0.22174
445.095	0.11903	0.20737
445.521	0.12258	0.22995
445.946	0.12237	0.22087
446.371	0.12479	0.22482
446.796	0.13163	0.23345
447.221	0.11739	0.24501
447.646	0.13307	0.23637
448.071	0.12946	0.24217
448.496	0.12585	0.23264
448.921	0.13173	0.24728
449.346	0.12765	0.24274
449.772	0.12969	0.25878
450.197	0.13901	0.24796
450.622	0.13161	0.25926
451.047	0.13512	0.25354
451.472	0.13512	0.26713
451.897	0.13377	0.26262
452.322	0.13964	0.27686
452.747	0.14413	0.27235
453.172	0.14102	0.2702
453.597	0.13476	0.28202
454.022	0.14025	0.28598
454.447	0.1497	0.28941
454.872	0.14425	0.28539
455.297	0.14571	0.29157
455.722	0.15129	0.30187
456.147	0.14288	0.30027
456.572	0.14501	0.29782
456.997	0.14322	0.31175
457.422	0.1523	0.31238
457.847	0.14626	0.30999
458.272	0.15091	0.3292
458.697	0.14766	0.31497
459.121	0.15198	0.32348
459.546	0.15048	0.31759
459.971	0.1585	0.32948
460.396	0.15378	0.33582
460.821	0.1515	0.33814
461.246	0.15654	0.35332
461.671	0.16069	0.33934
462.096	0.16446	0.35161
462.521	0.15679	0.3463
462.946	0.1578	0.33603
463.37	0.15958	0.356
463.795	0.16685	0.3548
464.22	0.15886	0.36223
464.645	0.17184	0.35837
465.07	0.17403	0.37097
465.495	0.17338	0.37669
465.919	0.17728	0.3696
466.344	0.16788	0.37901
466.769	0.17216	0.37006
467.194	0.17229	0.37634
467.619	0.17427	0.37268
468.043	0.17731	0.38051
468.468	0.17559	0.38704
468.893	0.1753	0.38412
469.318	0.18049	0.38327
469.743	0.18149	0.38677
470.167	0.17426	0.39936
470.592	0.18256	0.38597
471.017	0.17989	0.39237
471.441	0.18284	0.395
471.866	0.1858	0.38884
472.291	0.188	0.41024
472.716	0.18629	0.39717
473.14	0.18756	0.40654
473.565	0.19357	0.40022
473.99	0.19571	0.41033
474.414	0.19281	0.41412
474.839	0.18903	0.42603
475.264	0.19853	0.41277
475.688	0.19469	0.41783
476.113	0.19361	0.4147
476.538	0.19648	0.40768
476.962	0.19815	0.40697
477.387	0.19354	0.41745
477.812	0.2016	0.42769
478.236	0.19771	0.42017
478.661	0.20203	0.42749
479.086	0.19759	0.41509
479.51	0.20167	0.40481
479.935	0.20675	0.41878
480.359	0.19582	0.41812
480.784	0.19912	0.42174
481.208	0.20493	0.43489
481.633	0.20095	0.41624
482.058	0.20685	0.43138
482.482	0.20957	0.40753
482.907	0.20648	0.42222
483.331	0.21892	0.4292
483.756	0.20578	0.41223
484.18	0.20127	0.42601
484.605	0.20784	0.42318
485.029	0.21135	0.42667
485.454	0.20853	0.42783
485.878	0.20812	0.42587
486.303	0.2163	0.43323
486.727	0.21977	0.42096
487.152	0.21867	0.43385
487.576	0.21674	0.43415
488.001	0.22294	0.43481
488.425	0.22511	0.41704
488.85	0.22179	0.4166
489.274	0.22347	0.43811
489.699	0.22823	0.42978
490.123	0.23442	0.43245
490.547	0.23275	0.42803
490.972	0.22133	0.43019
491.396	0.22683	0.42525
491.821	0.22514	0.42476
492.245	0.23779	0.41936
492.669	0.23453	0.42637
493.094	0.23224	0.43859
493.518	0.22594	0.41779
493.942	0.2404	0.41711
494.367	0.24381	0.41826
494.791	0.2336	0.42166
495.216	0.2402	0.43133
495.64	0.2335	0.42212
496.064	0.23708	0.42425
496.489	0.24078	0.41721
496.913	0.23794	0.42359
497.337	0.24265	0.40947
497.761	0.24932	0.41638
498.186	0.24883	0.41748
498.61	0.24006	0.41751
499.034	0.24603	0.42754
499.459	0.25243	0.41604
499.883	0.25238	0.42445
500.307	0.24596	0.41004
500.731	0.25286	0.41951
501.156	0.25751	0.40944
501.58	0.25625	0.40496
502.004	0.26815	0.40039
502.428	0.26093	0.41381
502.852	0.26424	0.40423
503.277	0.25405	0.413
503.701	0.26185	0.40898
504.125	0.26103	0.40262
504.549	0.25758	0.40343
504.973	0.25981	0.40557
505.398	0.26121	0.40175
505.822	0.26379	0.40243
506.246	0.25747	0.40908
506.67	0.26675	0.41083
507.094	0.26022	0.40438
507.518	0.26256	0.40643
507.942	0.26487	0.39885
508.367	0.26179	0.39523
508.791	0.26568	0.40638
509.215	0.27547	0.39897
509.639	0.27514	0.40078
510.063	0.27155	0.39636
510.487	0.27301	0.40127
510.911	0.27305	0.4053
511.335	0.2801	0.40138
511.759	0.28226	0.39825
512.183	0.27698	0.39276
512.607	0.27579	0.38512
513.031	0.28754	0.38693
513.455	0.28421	0.39119
513.879	0.28267	0.38009
514.303	0.29207	0.38654
514.728	0.28224	0.38324
515.152	0.28401	0.38719
515.576	0.29031	0.39053
516	0.28186	0.37255
516.423	0.27627	0.38911
516.847	0.2816	0.36894
517.271	0.29246	0.37766
517.695	0.2841	0.36747
518.119	0.2789	0.36889
518.543	0.28773	0.3811
518.967	0.28716	0.3689
519.391	0.28644	0.37112
519.815	0.2868	0.36954
520.239	0.2855	0.36558
520.663	0.2851	0.37598
521.087	0.29462	0.35654
521.511	0.28323	0.36524
521.935	0.27859	0.37182
522.358	0.28176	0.37405
522.782	0.28224	0.37151
523.206	0.28513	0.35996
523.63	0.28933	0.35792
524.054	0.28467	0.36363
524.478	0.27808	0.36007
524.902	0.28641	0.35437
525.325	0.28254	0.35577
525.749	0.29252	0.36012
526.173	0.28842	0.35048
526.597	0.28385	0.35594
527.021	0.27773	0.35765
527.444	0.28116	0.35397
527.868	0.2911	0.35042
528.292	0.29237	0.34822
528.716	0.2796	0.34795
529.139	0.29129	0.35568
529.563	0.28939	0.34274
529.987	0.27958	0.34458
530.411	0.28409	0.36129
530.834	0.2795	0.34182
531.258	0.28467	0.34925
531.682	0.28347	0.34023
532.105	0.28484	0.33978
532.529	0.28389	0.35202
532.953	0.28793	0.34272
533.377	0.27623	0.33594
533.8	0.28555	0.3323
534.224	0.2911	0.34355
534.648	0.28	0.34841
535.071	0.28477	0.33786
535.495	0.28869	0.34229
535.918	0.29198	0.34111
536.342	0.28301	0.34462
536.766	0.28177	0.33628
537.189	0.28254	0.33811
537.613	0.29237	0.33504
538.036	0.28742	0.33567
538.46	0.28227	0.33174
538.884	0.28693	0.33415
539.307	0.28477	0.32831
539.731	0.28387	0.33397
540.154	0.2795	0.33108
540.578	0.29033	0.32908
541.001	0.28142	0.33996
541.425	0.28569	0.32424
541.848	0.28284	0.3325
542.272	0.29439	0.33551
542.696	0.2816	0.345
543.119	0.27695	0.32581
543.543	0.28506	0.34076
543.966	0.2773	0.33049
544.389	0.28708	0.33318
544.813	0.27666	0.33289
545.236	0.27482	0.33596
545.66	0.28206	0.33459
546.083	0.28298	0.32469
546.507	0.27838	0.32758
546.93	0.27985	0.32642
547.354	0.28595	0.32463
547.777	0.28165	0.33568
548.2	0.27816	0.32517
548.624	0.27519	0.32505
549.047	0.27884	0.32581
549.471	0.28068	0.33219
549.894	0.28343	0.32292
550.317	0.27186	0.32127
550.741	0.27616	0.31622
551.164	0.2696	0.32577
551.587	0.27489	0.31846
552.011	0.28207	0.32555
552.434	0.27177	0.31955
552.857	0.28057	0.31494
553.281	0.28556	0.30905
553.704	0.27998	0.31284
554.127	0.28474	0.31467
554.551	0.2778	0.30685
554.974	0.275	0.31606
555.397	0.28111	0.31679
555.82	0.27148	0.31556
556.244	0.27858	0.3274
556.667	0.27338	0.31403
557.09	0.28257	0.31782
557.513	0.2874	0.31869
557.937	0.27228	0.3177
558.36	0.27947	0.3204
558.783	0.27272	0.31647
559.206	0.28004	0.31761
559.629	0.27652	0.32178
560.053	0.27821	0.31675
560.476	0.27753	0.3145
560.899	0.28516	0.31832
561.322	0.27691	0.32635
561.745	0.2785	0.30893
562.168	0.28175	0.32111
562.592	0.28479	0.31808
563.015	0.2828	0.31138
563.438	0.27505	0.32071
563.861	0.28481	0.31591
564.284	0.2815	0.3121
564.707	0.28792	0.31946
565.13	0.28791	0.31579
565.553	0.28912	0.31785
565.976	0.28717	0.31471
566.399	0.29532	0.30658
566.823	0.28092	0.31784
567.246	0.29373	0.30103
567.669	0.281	0.31909
568.092	0.28859	0.31748
568.515	0.28254	0.32501
568.938	0.28955	0.31822
569.361	0.28451	0.31444
569.784	0.28247	0.31957
570.207	0.28071	0.31131
570.63	0.2845	0.31735
571.053	0.28102	0.32121
571.476	0.29116	0.31018
571.899	0.28525	0.30785
572.322	0.2788	0.3257
572.745	0.28782	0.31599
573.167	0.28227	0.31258
573.59	0.27673	0.31911
574.013	0.27806	0.31027
574.436	0.27698	0.32163
574.859	0.27323	0.31631
575.282	0.28513	0.31758
575.705	0.27196	0.31226
576.128	0.27297	0.31782
576.551	0.27657	0.31691
576.973	0.27599	0.31143
577.396	0.27382	0.31431
577.819	0.27723	0.30825
578.242	0.27722	0.32131
578.665	0.27108	0.32137
579.088	0.27746	0.31802
579.51	0.27675	0.31971
579.933	0.27497	0.3247
580.356	0.27919	0.31789
580.779	0.2774	0.3324
581.202	0.26911	0.31526
581.624	0.2739	0.32024
582.047	0.27445	0.32044
582.47	0.26648	0.32172
582.893	0.28367	0.33733
583.315	0.26912	0.30963
583.738	0.24307	0.29821
584.161	0.24993	0.30117
584.584	0.23892	0.29715
585.006	0.27647	0.32088
585.429	0.28855	0.33318
585.852	0.27302	0.32608
586.274	0.27909	0.33101
586.697	0.27088	0.33245
587.12	0.26882	0.32545
587.542	0.27377	0.33165
587.965	0.2806	0.32614
588.388	0.26659	0.33708
588.81	0.26379	0.32932
589.233	0.26676	0.3398
589.656	0.2709	0.33572
590.078	0.27031	0.33266
590.501	0.27254	0.34459
590.923	0.27745	0.3382
591.346	0.27823	0.33455
591.768	0.26787	0.3412
592.191	0.27719	0.34427
592.614	0.27281	0.33906
593.036	0.27492	0.34604
593.459	0.27919	0.33925
593.881	0.27002	0.34741
594.304	0.27832	0.34033
594.726	0.273	0.34355
595.149	0.27106	0.34754
595.571	0.2707	0.34841
595.994	0.26712	0.34142
596.416	0.27295	0.34758
596.839	0.26762	0.35488
597.261	0.26807	0.35149
597.684	0.26942	0.34714
598.106	0.27364	0.35016
598.528	0.27132	0.36053
598.951	0.27234	0.35419
599.373	0.27608	0.35297
599.796	0.27011	0.36229
600.218	0.27136	0.36112
600.64	0.26778	0.36421
601.063	0.26673	0.35523
601.485	0.26461	0.36256
601.908	0.26924	0.3637
602.33	0.26584	0.36005
602.752	0.27457	0.36585
603.175	0.26576	0.35672
603.597	0.2729	0.3565
604.019	0.26775	0.36062
604.442	0.25592	0.35289
604.864	0.26858	0.36904
605.286	0.26566	0.3666
605.709	0.25722	0.35994
606.131	0.26332	0.35454
606.553	0.26016	0.36339
606.975	0.26102	0.37003
607.398	0.26002	0.36224
607.82	0.2608	0.37078
608.242	0.2614	0.36539
608.664	0.26526	0.364
609.087	0.25734	0.37241
609.509	0.25927	0.37731
609.931	0.25958	0.37304
610.353	0.259	0.38218
610.775	0.25691	0.37037
611.197	0.25942	0.37769
611.62	0.25948	0.37303
612.042	0.25965	0.3882
612.464	0.25374	0.37081
612.886	0.26011	0.37662
613.308	0.26061	0.37765
613.73	0.24997	0.37622
614.153	0.25167	0.37663
614.575	0.25446	0.37749
614.997	0.24434	0.37029
615.419	0.24885	0.37384
615.841	0.24907	0.36847
616.263	0.24954	0.38185
616.685	0.25009	0.37575
617.107	0.24528	0.37503
617.529	0.24619	0.37774
617.951	0.24628	0.39348
618.373	0.24382	0.38713
618.795	0.24503	0.38331
619.217	0.24776	0.39109
619.639	0.24518	0.39192
620.061	0.24765	0.38653
620.483	0.23931	0.38813
620.905	0.2478	0.38761
621.327	0.24805	0.39344
621.749	0.24574	0.38879
622.171	0.24484	0.38928
622.593	0.23946	0.39215
623.015	0.23728	0.3934
623.437	0.2417	0.38743
623.859	0.23702	0.39531
624.281	0.23421	0.39288
624.703	0.23757	0.39658
625.124	0.23432	0.39577
625.546	0.22616	0.38888
625.968	0.23143	0.38843
626.39	0.2295	0.40178
626.812	0.22766	0.39191
627.234	0.22756	0.41126
627.656	0.22345	0.39932
628.077	0.2247	0.3962
628.499	0.22313	0.40081
628.921	0.22672	0.41129
629.343	0.22847	0.41609
629.765	0.22849	0.40208
630.186	0.2279	0.4091
630.608	0.22284	0.40873
631.03	0.23391	0.41337
631.452	0.23046	0.40997
631.873	0.22504	0.42162
632.295	0.22745	0.41779
632.717	0.23243	0.42566
633.139	0.22866	0.42134
633.56	0.23158	0.42139
633.982	0.22862	0.43378
634.404	0.22546	0.42859
634.825	0.22596	0.42787
635.247	0.22499	0.43169
635.669	0.22927	0.43038
636.09	0.22474	0.44045
636.512	0.22423	0.43261
636.934	0.22183	0.43946
637.355	0.2188	0.44008
637.777	0.2181	0.44539
638.199	0.22221	0.43259
638.62	0.22478	0.44061
639.042	0.21925	0.44887
639.463	0.21446	0.44371
639.885	0.21642	0.45425
640.307	0.21885	0.45256
640.728	0.21951	0.45283
641.15	0.21233	0.44546
641.571	0.21297	0.4551
641.993	0.21937	0.45002
642.414	0.21152	0.45318
642.836	0.21743	0.45809
643.257	0.21091	0.45192
643.679	0.21378	0.46248
644.1	0.21536	0.45436
644.522	0.21245	0.4592
644.943	0.21715	0.4582
645.365	0.20703	0.46458
645.786	0.21936	0.46549
646.207	0.21352	0.46557
646.629	0.21628	0.46425
647.05	0.21756	0.46436
647.472	0.22774	0.47113
647.893	0.22407	0.47984
648.315	0.22386	0.48275
648.736	0.22673	0.48632
649.157	0.22468	0.48579
649.579	0.22838	0.50116
650	0.22898	0.49271
650.421	0.22811	0.49908
650.843	0.22768	0.49452
651.264	0.23745	0.5044
651.685	0.22934	0.50887
652.107	0.23177	0.51503
652.528	0.23118	0.50324
652.949	0.22787	0.51336
653.371	0.23145	0.51255
653.792	0.23634	0.50584
654.213	0.22819	0.52237
654.634	0.23259	0.52022
655.056	0.22888	0.52667
655.477	0.22958	0.52025
655.898	0.23082	0.51385
656.319	0.22816	0.52758
656.74	0.22977	0.52827
657.162	0.23473	0.53251
657.583	0.2332	0.53501
658.004	0.23593	0.52881
658.425	0.2384	0.52558
658.846	0.23587	0.53253
659.267	0.2366	0.5258
659.689	0.23785	0.53991
660.11	0.24527	0.52827
660.531	0.24514	0.53432
660.952	0.238	0.54971
661.373	0.24352	0.54397
661.794	0.24421	0.53896
662.215	0.24788	0.54096
662.636	0.24657	0.5492
663.057	0.24552	0.54176
663.479	0.24964	0.54248
663.9	0.24743	0.556
664.321	0.24576	0.55162
664.742	0.25278	0.5652
665.163	0.24908	0.56456
665.584	0.25151	0.55666
666.005	0.24787	0.55937
666.426	0.25074	0.56764
666.847	0.25126	0.56971
667.268	0.25037	0.56898
667.689	0.25587	0.57043
668.11	0.25184	0.57381
668.53	0.24794	0.58263
668.951	0.25028	0.57839
669.372	0.24912	0.58453
669.793	0.25092	0.59257
670.214	0.24829	0.5905
670.635	0.25409	0.58292
671.056	0.25067	0.58953
671.477	0.24957	0.6026
671.898	0.25254	0.59049
672.319	0.25652	0.59892
672.739	0.25287	0.60757
673.16	0.24859	0.59591
673.581	0.24965	0.62101
674.002	0.25385	0.61527
674.423	0.25586	0.61764
674.844	0.25554	0.6144
675.264	0.2597	0.6163
675.685	0.25917	0.62175
676.106	0.26001	0.62841
676.527	0.26484	0.62566
676.947	0.26192	0.63691
677.368	0.2626	0.63039
677.789	0.26591	0.64203
678.21	0.2655	0.64174
678.63	0.26772	0.63613
679.051	0.26731	0.6407
679.472	0.26903	0.64133
679.892	0.26372	0.65711
680.313	0.265	0.64031
680.734	0.26645	0.66773
681.154	0.2761	0.6609
681.575	0.26674	0.6624
681.996	0.27111	0.65913
682.416	0.26836	0.66269
682.837	0.27474	0.67642
683.258	0.27215	0.663
683.678	0.26857	0.6718
684.099	0.27147	0.67823
684.519	0.26962	0.67272
684.94	0.26409	0.68161
685.361	0.26407	0.67768
685.781	0.26696	0.70354
686.202	0.2686	0.69121
686.622	0.26102	0.70104
687.043	0.27011	0.68967
687.463	0.2657	0.71222
687.884	0.26818	0.70207
688.304	0.26596	0.70282
688.725	0.27857	0.71867
689.145	0.27263	0.71262
689.566	0.27288	0.72069
689.986	0.27412	0.72523
690.407	0.27538	0.72477
690.827	0.27629	0.72511
691.247	0.27521	0.73202
691.668	0.28058	0.737
692.088	0.27935	0.73709
692.509	0.28489	0.74602
692.929	0.28131	0.72389
693.349	0.28624	0.7444
693.77	0.28259	0.73982
694.19	0.28716	0.73301
694.61	0.28943	0.7553
695.031	0.28103	0.75361
695.451	0.28373	0.75276
695.871	0.29036	0.75903
696.292	0.28546	0.75804
696.712	0.28944	0.75957
697.132	0.28976	0.77569
697.553	0.29057	0.78135
697.973	0.2878	0.7811
698.393	0.284	0.78202
698.813	0.28091	0.77028
699.234	0.28274	0.78135
699.654	0.28597	0.78494
700.074	0.28109	0.79975
700.494	0.28367	0.78681
700.915	0.28195	0.78475
701.335	0.28105	0.78667
701.755	0.26905	0.8076
702.175	0.28067	0.79879
702.595	0.27223	0.79777
703.015	0.27755	0.80031
703.436	0.26576	0.80933
703.856	0.26732	0.80604
704.276	0.26525	0.80566
704.696	0.26681	0.80548
705.116	0.26904	0.81192
705.536	0.26231	0.82025
705.956	0.27267	0.81746
706.376	0.26592	0.82919
706.796	0.27585	0.8175
707.216	0.28162	0.81103
707.636	0.28045	0.80146
708.056	0.2804	0.8192
708.477	0.28566	0.81021
708.897	0.283	0.80741
709.317	0.28638	0.81072
709.737	0.2857	0.81529
710.157	0.28267	0.83036
710.576	0.29147	0.82164
710.996	0.28642	0.81294
711.416	0.29175	0.81323
711.836	0.29012	0.81592
712.256	0.28811	0.81033
712.676	0.29221	0.82969
713.096	0.29276	0.8083
713.516	0.28451	0.81898
713.936	0.29207	0.80881
714.356	0.29164	0.78874
714.776	0.29579	0.79568
715.196	0.29107	0.81858
715.615	0.29023	0.79612
716.035	0.28794	0.79777
716.455	0.27801	0.81522
716.875	0.2738	0.79884
717.295	0.27815	0.8023
717.715	0.27652	0.7952
718.134	0.27556	0.80152
718.554	0.27525	0.81133
718.974	0.27	0.79386
719.394	0.26627	0.81815
719.813	0.26535	0.79526
720.233	0.26372	0.80178
720.653	0.26146	0.79261
721.073	0.26078	0.78729
721.492	0.26789	0.81142
721.912	0.26737	0.78875
722.332	0.26751	0.7887
722.751	0.2627	0.78582
723.171	0.26314	0.7765
723.591	0.25998	0.77555
724.01	0.2651	0.78358
724.43	0.26762	0.76714
724.85	0.27118	0.75507
725.269	0.27117	0.75531
725.689	0.26601	0.77307
726.108	0.26716	0.74667
726.528	0.26983	0.74655
726.948	0.26386	0.75453
727.367	0.26734	0.74989
727.787	0.27053	0.73975
728.206	0.26317	0.73191
728.626	0.26548	0.73647
729.045	0.26419	0.72903
729.465	0.26551	0.72827
729.884	0.26401	0.73276
730.304	0.26453	0.72325
730.723	0.26315	0.71037
731.143	0.25876	0.7219
731.562	0.25688	0.70754
731.982	0.25708	0.71484
732.401	0.25905	0.713
732.821	0.25265	0.70826
733.24	0.25524	0.69989
733.66	0.25339	0.69728
734.079	0.25702	0.70364
734.498	0.242	0.6937
734.918	0.24804	0.68457
735.337	0.23924	0.69931
735.756	0.24106	0.69458
736.176	0.24308	0.68884
736.595	0.23598	0.69446
737.015	0.24038	0.67741
737.434	0.23629	0.6758
737.853	0.24256	0.68526
738.272	0.23736	0.67654
738.692	0.24234	0.6646
739.111	0.23635	0.66655
739.53	0.23316	0.66551
739.95	0.23893	0.64927
740.369	0.24136	0.66801
740.788	0.23453	0.64137
741.207	0.24136	0.63211
741.627	0.24283	0.63266
742.046	0.24421	0.63124
742.465	0.2438	0.62371
742.884	0.23878	0.63393
743.303	0.2445	0.63474
743.722	0.24233	0.62087
744.142	0.25049	0.62985
744.561	0.24346	0.62015
744.98	0.2475	0.62337
745.399	0.24984	0.6207
745.818	0.25152	0.61829
746.237	0.25314	0.62087
746.656	0.25082	0.60281
747.075	0.2501	0.60952
747.495	0.2512	0.60827
747.914	0.25035	0.60706
748.333	0.2483	0.60704
748.752	0.25414	0.60532
749.171	0.2529	0.6133
749.59	0.24521	0.60227
750.009	0.25043	0.58174
750.428	0.23932	0.58768
750.847	0.24878	0.58433
751.266	0.25021	0.58102
751.685	0.24668	0.57343
752.104	0.24307	0.58746
752.523	0.24256	0.58481
752.942	0.24266	0.57474
753.36	0.23944	0.57443
753.779	0.23116	0.57538
754.198	0.23903	0.57892
754.617	0.24347	0.57614
755.036	0.2354	0.55987
755.455	0.23157	0.56509
755.874	0.23081	0.55687
756.293	0.23203	0.57259
756.711	0.23	0.55993
757.13	0.22554	0.56927
757.549	0.23618	0.5537
757.968	0.22458	0.56668
758.387	0.22615	0.54099
758.806	0.22689	0.55141
759.224	0.23047	0.54732
759.643	0.23123	0.53715
760.062	0.22481	0.54838
760.481	0.22753	0.54764
760.899	0.2274	0.54851
761.318	0.23808	0.53433
761.737	0.23975	0.53204
762.155	0.24087	0.55177
762.574	0.2373	0.54133
762.993	0.23452	0.54908
763.412	0.23783	0.54682
763.83	0.23628	0.53935
764.249	0.23527	0.55285
764.667	0.23472	0.54034
765.086	0.23651	0.53637
765.505	0.24008	0.54743
765.923	0.23814	0.52892
766.342	0.23817	0.53991
766.76	0.23485	0.53642
767.179	0.23228	0.54212
767.598	0.23795	0.54006
768.016	0.23129	0.53028
768.435	0.2315	0.53901
768.853	0.23944	0.53314
769.272	0.22941	0.52194
769.69	0.22972	0.51958
770.109	0.22897	0.52821
770.527	0.22903	0.52625
770.946	0.22574	0.52169
771.364	0.2252	0.52066
771.783	0.21902	0.53034
772.201	0.22673	0.52408
772.62	0.22488	0.51649
773.038	0.22915	0.51651
773.456	0.23245	0.51785
773.875	0.22506	0.52453
774.293	0.23082	0.52022
774.712	0.23323	0.51504
775.13	0.23576	0.50568
775.548	0.23656	0.5277
775.967	0.23733	0.52197
776.385	0.23521	0.52019
776.803	0.24134	0.51699
777.222	0.24618	0.50672
777.64	0.24291	0.5163
778.058	0.24722	0.51012
778.477	0.25135	0.50824
778.895	0.25021	0.52283
779.313	0.24647	0.50441
779.731	0.24612	0.50943
780.15	0.2457	0.50792
780.568	0.24313	0.52006
780.986	0.25402	0.51277
781.404	0.24945	0.51988
781.822	0.24827	0.5086
782.241	0.25045	0.50151
782.659	0.25263	0.50559
783.077	0.2467	0.49802
783.495	0.25194	0.51128
783.913	0.24715	0.49558
784.331	0.24706	0.49747
784.749	0.2463	0.48933
785.168	0.24041	0.50707
785.586	0.24145	0.49441
786.004	0.24882	0.49866
786.422	0.24501	0.48615
786.84	0.24886	0.49022
787.258	0.24026	0.49132
787.676	0.24027	0.49181
788.094	0.23551	0.48101
788.512	0.23477	0.4935
788.93	0.24099	0.47507
789.348	0.23931	0.48099
789.766	0.23592	0.47627
790.184	0.23921	0.48031
790.602	0.24157	0.48613
791.02	0.23733	0.47675
791.438	0.23985	0.47107
791.856	0.24931	0.4777
792.274	0.24289	0.47681
792.692	0.24302	0.48978
793.11	0.24714	0.47989
793.527	0.24953	0.48452
793.945	0.25297	0.49312
794.363	0.24768	0.49081
794.781	0.24819	0.47069
795.199	0.25225	0.4803
795.617	0.25716	0.49237
796.035	0.25803	0.49769
796.452	0.27254	0.49561
796.87	0.2702	0.49289
797.288	0.26389	0.47966
797.706	0.25267	0.47575
798.124	0.25972	0.48337
798.541	0.26504	0.49155
798.959	0.26703	0.47991
799.377	0.26564	0.48522
799.794	0.27051	0.48111
800.212	0.2742	0.48577
800.63	0.26979	0.47692
801.048	0.27334	0.49548
801.465	0.26878	0.4922
801.883	0.27371	0.49053
802.301	0.26225	0.48204
802.718	0.27153	0.48772
803.136	0.27514	0.48946
803.553	0.2688	0.47533
803.971	0.27665	0.48359
804.389	0.27242	0.48327
804.806	0.27159	0.48705
805.224	0.27166	0.48451
805.641	0.26802	0.48556
806.059	0.26588	0.49235
806.476	0.26384	0.48561
806.894	0.27286	0.4885
807.312	0.26674	0.47065
807.729	0.27466	0.49749
808.147	0.27506	0.4805
808.564	0.27017	0.48762
808.982	0.28149	0.49354
809.399	0.28142	0.4902
809.816	0.2905	0.4884
810.234	0.28844	0.48479
810.651	0.28586	0.46977
811.069	0.29556	0.49474
811.486	0.2921	0.49045
811.904	0.29109	0.49102
812.321	0.2933	0.48444
812.738	0.30772	0.47508
813.156	0.30557	0.48931
813.573	0.29431	0.49462
813.99	0.29197	0.5
814.408	0.30157	0.48401
814.825	0.31257	0.48216
815.242	0.31437	0.48442
815.66	0.31467	0.49451
816.077	0.32416	0.50517
816.494	0.31576	0.49647
816.911	0.31973	0.49571
817.329	0.32056	0.49141
817.746	0.32048	0.47972
818.163	0.32271	0.49198
818.58	0.32446	0.47977
818.998	0.32181	0.49307
819.415	0.31734	0.49339
819.832	0.32558	0.4979
820.249	0.32442	0.49081
820.666	0.32516	0.48498
821.083	0.3205	0.47681
821.501	0.32061	0.48602
821.918	0.32375	0.48085
822.335	0.31376	0.47145
822.752	0.32085	0.4873
823.169	0.3138	0.47332
823.586	0.32656	0.48834
824.003	0.32162	0.47871
824.42	0.31365	0.46467
824.837	0.31576	0.47762
825.254	0.32303	0.47603
825.671	0.32469	0.48179
826.088	0.31808	0.47776
826.505	0.33079	0.4789
826.922	0.32741	0.46363
827.339	0.32858	0.47718
827.756	0.33013	0.47298
828.173	0.33319	0.47417
828.59	0.34392	0.47872
829.007	0.32931	0.47236
829.424	0.34269	0.47558
829.841	0.34614	0.472
830.258	0.3449	0.47451
830.675	0.33469	0.46302
831.091	0.34615	0.47198
831.508	0.34728	0.46139
831.925	0.35326	0.46111
832.342	0.34647	0.46915
832.759	0.36442	0.46471
833.176	0.34756	0.4691
833.592	0.36268	0.46586
834.009	0.35754	0.46339
834.426	0.35949	0.47246
834.843	0.36629	0.45699
835.26	0.36446	0.45779
835.676	0.37568	0.4543
836.093	0.3561	0.45449
836.51	0.35725	0.45636
836.926	0.37226	0.46441
837.343	0.37535	0.45988
837.76	0.36332	0.45261
838.176	0.36019	0.45342
838.593	0.37648	0.44972
839.01	0.37307	0.44664
839.426	0.37429	0.45264
839.843	0.37389	0.452
840.26	0.37371	0.44703
840.676	0.36905	0.45615
841.093	0.36086	0.44581
841.509	0.37024	0.45021
841.926	0.37256	0.43551
842.343	0.36375	0.45103
842.759	0.36053	0.4491
843.176	0.37525	0.43758
843.592	0.36519	0.44655
844.009	0.36651	0.44618
844.425	0.37666	0.4401
844.842	0.34928	0.44253
845.258	0.35493	0.44921
845.675	0.36693	0.42131
846.091	0.36946	0.43178
846.507	0.36879	0.44551
846.924	0.36861	0.44235
847.34	0.37431	0.4272
847.757	0.36785	0.44347
848.173	0.3715	0.43434
848.589	0.37268	0.42646
849.006	0.37569	0.45281
849.422	0.37726	0.42456
849.839	0.37292	0.42826
850.255	0.38937	0.4271
850.671	0.38682	0.44254
851.088	0.37888	0.43343
851.504	0.38487	0.43676
851.92	0.37301	0.42982
852.336	0.39186	0.43266
852.753	0.4096	0.43378
853.169	0.39241	0.42542
853.585	0.39007	0.4327
854.001	0.39637	0.4328
854.418	0.40174	0.41446
854.834	0.38237	0.42434
855.25	0.39091	0.41827
855.666	0.39286	0.42059
856.082	0.40425	0.42055
856.498	0.39834	0.42903
856.915	0.4017	0.42993
857.331	0.39463	0.42335
857.747	0.41075	0.42477
858.163	0.39268	0.40439
858.579	0.37931	0.41716
858.995	0.39338	0.39958
859.411	0.39804	0.41361
859.827	0.39885	0.40643
860.243	0.38808	0.42642
860.659	0.40157	0.41678
861.075	0.40246	0.42152
861.491	0.38675	0.40441
861.907	0.40506	0.42756
862.323	0.39325	0.40125
862.739	0.39855	0.41605
863.155	0.4027	0.40748
863.571	0.40944	0.41585
863.987	0.39726	0.41969
864.403	0.42167	0.41374
864.819	0.39277	0.40335
865.235	0.40082	0.39567
865.651	0.39993	0.39754
866.067	0.39244	0.40478
866.483	0.39704	0.41731
866.898	0.41096	0.42397
867.314	0.40365	0.41815
867.73	0.41041	0.40389
868.146	0.40005	0.41151
868.562	0.41901	0.42471
868.978	0.41482	0.40516
869.393	0.41003	0.4129
869.809	0.42576	0.41251
870.225	0.42897	0.40658
870.641	0.42234	0.4025
871.056	0.44204	0.403
871.472	0.41739	0.40637
871.888	0.42815	0.41369
872.303	0.44245	0.39191
872.719	0.44186	0.40537
873.135	0.43744	0.38397
873.55	0.45063	0.40457
873.966	0.44414	0.39923
874.382	0.44041	0.4149
874.797	0.44638	0.41526
875.213	0.45304	0.39654
875.629	0.44612	0.39582
876.044	0.4688	0.40673
876.46	0.46557	0.3949
876.875	0.46737	0.40978
877.291	0.47575	0.39946
877.706	0.47146	0.39738
878.122	0.47092	0.40683
878.537	0.45529	0.3988
878.953	0.45661	0.41192
879.368	0.46843	0.39636
879.784	0.47738	0.39961
880.199	0.47705	0.38827
880.615	0.48468	0.39499
881.03	0.48049	0.38094
881.446	0.48176	0.40945
881.861	0.49991	0.3989
882.277	0.49025	0.41248
882.692	0.505	0.39264
883.107	0.46921	0.40496
883.523	0.49415	0.40485
883.938	0.49524	0.39812
884.353	0.49734	0.39784
884.769	0.49458	0.41333
885.184	0.52281	0.40773
885.599	0.50512	0.42191
886.015	0.5203	0.40489
886.43	0.49033	0.39698
886.845	0.4887	0.39223
887.261	0.49649	0.41678
887.676	0.49285	0.38643
888.091	0.48719	0.37953
888.506	0.5162	0.39648
888.921	0.51751	0.38677
889.337	0.51937	0.4113
889.752	0.51279	0.37102
890.167	0.51242	0.39368
890.582	0.54625	0.39483
890.997	0.51022	0.37161
891.412	0.549	0.3872
891.828	0.52562	0.37375
892.243	0.5463	0.39303
892.658	0.53184	0.40108
893.073	0.52283	0.36693
893.488	0.5085	0.37125
893.903	0.52379	0.36607
894.318	0.51157	0.37237
894.733	0.53601	0.36909
895.148	0.52427	0.35707
895.563	0.52491	0.34851
895.978	0.51341	0.34873
896.393	0.52747	0.37902
896.808	0.55126	0.36846
897.223	0.49929	0.36923
897.638	0.5344	0.35262
898.053	0.52718	0.34421
898.468	0.51664	0.36075
898.883	0.51719	0.32813
899.298	0.52311	0.34852
899.713	0.53799	0.34088
900.127	0.4907	0.3306
900.542	0.48666	0.33929
900.957	0.48331	0.32861
901.372	0.47298	0.31464
901.787	0.49035	0.29478
902.202	0.4967	0.341
902.616	0.45152	0.27731
903.031	0.46526	0.32637
903.446	0.45361	0.2744
903.861	0.46439	0.27698
904.276	0.42034	0.25153
904.69	0.42628	0.25937
905.105	0.4115	0.26881
905.52	0.40091	0.28123
905.934	0.44196	0.26109
906.349	0.47875	0.24691
906.764	0.47396	0.23884
907.178	0.39608	0.21811
907.593	0.39896	0.20875
908.008	0.4358	0.22193
908.422	0.40033	0.26094
908.837	0.40373	0.20451
909.252	0.40632	0.23552
909.666	0.39349	0.21856
910.081	0.38051	0.21742
910.495	0.37116	0.20946
910.91	0.38518	0.24973
911.324	0.33128	0.22166
911.739	0.34788	0.22444
912.153	0.36604	0.21844
912.568	0.35127	0.20967
912.982	0.35037	0.20747
913.397	0.31414	0.19929
913.811	0.32574	0.18663
914.226	0.32351	0.18668
914.64	0.3733	0.19487
915.055	0.33734	0.17759
915.469	0.36626	0.19141
915.884	0.27535	0.19533
916.298	0.31355	0.16499
916.712	0.32829	0.19341
917.127	0.30645	0.18796
917.541	0.33935	0.14459
917.955	0.30376	0.17177
918.37	0.29554	0.20744
918.784	0.30958	0.19208
919.198	0.31504	0.19701
919.613	0.31133	0.17897
920.027	0.28222	0.14225
920.441	0.28205	0.15413
920.855	0.26856	0.19383
921.27	0.27802	0.18586
921.684	0.29843	0.16517
922.098	0.25553	0.15767
922.512	0.27914	0.17762
922.926	0.2733	0.16271
923.341	0.24672	0.14817
923.755	0.2776	0.14782
924.169	0.27337	0.17853
924.583	0.25	0.17794
924.997	0.3	0.14359
925.411	0.30611	0.13916
925.825	0.26696	0.13457
926.239	0.25831	0.11932
926.653	0.28751	0.15867
927.067	0.29918	0.16265
927.482	0.2648	0.16115
927.896	0.29124	0.13431
928.31	0.25304	0.16243
928.724	0.26667	0.14801
929.138	0.24839	0.13613
929.552	0.2786	0.14249
929.966	0.24169	0.16635

## Sheet: Fig. 27c
	Scattering g-factor
Wavelength (nm)	D-handed	L-handed
366.34	1.354	-0.21217
366.766	-8.94045	-10.8223
367.192	1.1229	-1.81682
367.618	-0.62855	-1.84382
368.045	4.46154	5.9375
368.471	-0.68333	-19.0446
368.897	2.45074	-0.80925
369.323	-4.99181	-1.85003
369.75	7.45441	-1.15733
370.176	20.7556	3.54585
370.602	0.64435	4.4236
371.028	-0.65965	6.49213
371.454	0.01317	-0.99692
371.88	0.00158	1.47093
372.307	-14.8054	-4.05788
372.733	4.98906	0.15773
373.159	-0.89764	2.11225
373.585	0.7765	-0.85844
374.011	-2.07203	2.57896
374.437	-11.9178	-3.81241
374.863	0.92769	3.61772
375.29	-2.73407	3.57914
375.716	-0.28411	-0.40154
376.142	-11.1402	-1.145
376.568	-5.67353	-0.01608
376.994	-0.00631	-2.65933
377.42	2.51248	-5.31177
377.846	-0.82934	-1.13265
378.272	-1.84	4.73129
378.698	0.65245	0.90251
379.124	0.28263	1.38346
379.551	-1.17673	-0.15853
379.977	-2	-1.61167
380.403	-10.2786	0.84934
380.829	0.79767	-4.70705
381.255	2.14194	-0.08234
381.681	3.28946	0.5098
382.107	2	-2.63806
382.533	1.80413	-1.14145
382.959	0.6929	0.45298
383.385	-11.4281	0.07273
383.811	-36.0192	3.9822
384.237	-0.68512	-0.70044
384.663	0.96551	1.28433
385.089	1.15069	0.66438
385.515	7.98949	-0.29908
385.941	7.53902	0.89524
386.367	1.80599	-0.16495
386.793	-1.6898	0.38291
387.219	7.18238	-2
387.645	0.96706	0.12485
388.071	-0.83429	-1.42686
388.497	0.07006	-0.78336
388.923	-1.02386	2
389.349	6.71767	-0.91581
389.775	-0.72159	-0.45403
390.2	0.63912	-1.09582
390.626	-0.93957	-1.57691
391.052	-4.12613	0.22958
391.478	-1.28903	-1.06282
391.904	-1.1469	-0.74597
392.33	-0.3741	0.24588
392.756	5.1379	-0.79821
393.182	1.2699	-1.752
393.608	3.13646	-0.78048
394.034	-0.14225	0.05725
394.459	0.27241	-0.31708
394.885	-3.28807	-0.14171
395.311	-0.76354	-1.00622
395.737	0.31127	-0.74818
396.163	-9.37075	-1.05091
396.589	-9.49433	-1.14778
397.015	-1.13385	-0.4144
397.44	-1.21866	-1.10065
397.866	-0.86144	-0.17751
398.292	-1.36497	-0.65855
398.718	-0.92281	-0.91894
399.144	-0.69829	-0.62177
399.569	-0.59861	-1.0455
399.995	-0.36499	-1.19103
400.421	-0.40246	-1.30425
400.847	-1.48195	-1.04137
401.273	0.01405	-0.75226
401.698	-0.04082	-0.76709
402.124	-0.47124	-0.51343
402.55	1.061	-0.67269
402.976	-0.62963	-0.80038
403.401	-1.14011	-0.56188
403.827	-0.21068	-0.6151
404.253	0.0543	-0.48863
404.679	-1.11727	-0.5245
405.104	-0.89548	-0.48733
405.53	-0.84713	-0.16183
405.956	-0.8282	-0.51263
406.382	-0.97607	-0.52548
406.807	-0.56383	-0.21615
407.233	-0.60486	-0.51316
407.659	-0.69676	-0.16323
408.084	-0.25258	-0.42629
408.51	-0.13714	-0.43975
408.936	0.10821	-0.58027
409.361	-0.20467	-0.28379
409.787	-0.16892	-0.58572
410.213	-0.17742	-0.43027
410.638	-0.38342	-0.29112
411.064	-0.24299	-0.04061
411.49	-0.17233	-0.2199
411.915	0.14231	-0.3445
412.341	0.05759	-0.24769
412.766	-0.06783	-0.01387
413.192	-0.16308	-0.02095
413.618	0.40547	-0.00777
414.043	-0.12232	-0.28307
414.469	0.05867	-0.14883
414.894	-0.16405	-0.09478
415.32	-0.10679	-0.0933
415.746	-0.13221	-0.07827
416.171	0.09766	-0.17564
416.597	0.00449	0.12569
417.022	-0.05766	-0.06377
417.448	0.07632	-0.09596
417.873	0.12936	-0.26012
418.299	0.18784	0.068
418.724	-0.02425	0.02174
419.15	-0.2002	-0.16972
419.575	0.08507	-0.01292
420.001	0.1842	0.08085
420.427	-0.16615	-0.02199
420.852	0.3402	-0.01002
421.278	0.12271	-0.03626
421.703	0.02663	-0.13154
422.128	0.02311	-0.0144
422.554	0.17715	-0.00699
422.979	0.07816	-0.04456
423.405	0.21047	-0.01194
423.83	0.03651	0.09307
424.256	0.17923	-0.15879
424.681	0.26221	-0.26907
425.107	0.30108	-0.04287
425.532	0.32205	0.02472
425.958	0.23956	-0.09537
426.383	0.21683	-0.19892
426.808	0.1161	-0.35597
427.234	0.36282	0.08108
427.659	0.17025	-0.31459
428.085	0.22139	0.02448
428.51	0.32596	-0.15611
428.935	0.34142	-0.14111
429.361	0.29247	-0.1907
429.786	0.19686	-0.13749
430.212	0.27073	-0.12459
430.637	0.25077	-0.08651
431.062	0.23147	-0.2609
431.488	0.16837	-0.22547
431.913	0.22724	-0.27787
432.338	0.28318	-0.22486
432.764	0.19077	-0.22842
433.189	0.22698	-0.29613
433.614	0.29376	-0.36679
434.04	0.30096	-0.35535
434.465	0.20283	-0.3424
434.89	0.26356	-0.34082
435.315	0.27851	-0.39964
435.741	0.30741	-0.25092
436.166	0.24954	-0.27779
436.591	0.24007	-0.54058
437.017	0.28702	-0.37139
437.442	0.20067	-0.23532
437.867	0.30215	-0.3288
438.292	0.33911	-0.39829
438.718	0.20214	-0.44448
439.143	0.25562	-0.3621
439.568	0.37609	-0.51698
439.993	0.40016	-0.39127
440.418	0.21557	-0.36682
440.844	0.30121	-0.48661
441.269	0.28594	-0.56859
441.694	0.29052	-0.47189
442.119	0.26288	-0.49633
442.544	0.23937	-0.52553
442.97	0.22581	-0.44321
443.395	0.25734	-0.52609
443.82	0.32919	-0.49313
444.245	0.28149	-0.38861
444.67	0.31534	-0.57855
445.095	0.27174	-0.5413
445.521	0.27978	-0.6091
445.946	0.28222	-0.57393
446.371	0.26225	-0.57222
446.796	0.24328	-0.55779
447.221	0.25271	-0.70435
447.646	0.27319	-0.55924
448.071	0.24385	-0.60658
448.496	0.21322	-0.59576
448.921	0.26958	-0.60974
449.346	0.29889	-0.62143
449.772	0.30724	-0.66463
450.197	0.35199	-0.56307
450.622	0.25151	-0.65317
451.047	0.26721	-0.60941
451.472	0.29486	-0.65632
451.897	0.16994	-0.65014
452.322	0.31248	-0.65893
452.747	0.30659	-0.61573
453.172	0.27491	-0.62829
453.597	0.32526	-0.70668
454.022	0.27261	-0.68382
454.447	0.2198	-0.63633
454.872	0.29166	-0.657
455.297	0.26154	-0.66712
455.722	0.29865	-0.66457
456.147	0.25697	-0.71032
456.572	0.23602	-0.69015
456.997	0.26602	-0.74085
457.422	0.21503	-0.689
457.847	0.26334	-0.71771
458.272	0.24213	-0.74269
458.697	0.28239	-0.72333
459.121	0.28618	-0.72142
459.546	0.25638	-0.71402
459.971	0.27197	-0.70074
460.396	0.24942	-0.74364
460.821	0.25468	-0.76233
461.246	0.23713	-0.77191
461.671	0.29286	-0.71459
462.096	0.27804	-0.72529
462.521	0.22839	-0.75341
462.946	0.28077	-0.72181
463.37	0.27165	-0.76192
463.795	0.23096	-0.7206
464.22	0.26723	-0.78054
464.645	0.22889	-0.70359
465.07	0.25534	-0.72272
465.495	0.23816	-0.7392
465.919	0.22423	-0.70334
466.344	0.21192	-0.77213
466.769	0.23417	-0.72996
467.194	0.22317	-0.74384
467.619	0.26789	-0.72552
468.043	0.20614	-0.72855
468.468	0.2435	-0.75163
468.893	0.22104	-0.74654
469.318	0.24185	-0.71939
469.743	0.23866	-0.7225
470.167	0.21224	-0.78487
470.592	0.21867	-0.71555
471.017	0.23694	-0.74262
471.441	0.22671	-0.73431
471.866	0.21482	-0.70668
472.291	0.20101	-0.74301
472.716	0.22414	-0.72284
473.14	0.16254	-0.73716
473.565	0.22133	-0.69604
473.99	0.20707	-0.70826
474.414	0.22174	-0.72926
474.839	0.21229	-0.77066
475.264	0.14535	-0.70092
475.688	0.20915	-0.72861
476.113	0.19722	-0.72687
476.538	0.18793	-0.69916
476.962	0.16851	-0.69017
477.387	0.18474	-0.73293
477.812	0.17969	-0.71853
478.236	0.15654	-0.72007
478.661	0.19473	-0.71631
479.086	0.19676	-0.70999
479.51	0.13718	-0.66989
479.935	0.16148	-0.67791
480.359	0.1524	-0.72419
480.784	0.19084	-0.71711
481.208	0.14124	-0.71884
481.633	0.16403	-0.69765
482.058	0.12996	-0.70361
482.482	0.14387	-0.64156
482.907	0.17755	-0.6863
483.331	0.12397	-0.64891
483.756	0.14938	-0.66809
484.18	0.13646	-0.71656
484.605	0.12674	-0.68249
485.029	0.14319	-0.67496
485.454	0.12394	-0.68924
485.878	0.12632	-0.68695
486.303	0.11383	-0.66794
486.727	0.14964	-0.62801
487.152	0.11661	-0.65953
487.576	0.14975	-0.66806
488.001	0.1046	-0.64422
488.425	0.10528	-0.59779
488.85	0.11334	-0.61034
489.274	0.1115	-0.64889
489.699	0.09967	-0.6126
490.123	0.11066	-0.59391
490.547	0.11715	-0.59107
490.972	0.11899	-0.64114
491.396	0.09451	-0.60857
491.821	0.11618	-0.61429
492.245	0.08328	-0.55259
492.669	0.11011	-0.58056
493.094	0.10435	-0.61522
493.518	0.14402	-0.59607
493.942	0.0966	-0.53749
494.367	0.1348	-0.52699
494.791	0.12707	-0.574
495.216	0.11346	-0.56924
495.64	0.09767	-0.5754
496.064	0.10141	-0.56605
496.489	0.12365	-0.53625
496.913	0.15754	-0.56127
497.337	0.08591	-0.51163
497.761	0.12276	-0.50191
498.186	0.12276	-0.5062
498.61	0.09794	-0.53973
499.034	0.11504	-0.53892
499.459	0.11562	-0.48953
499.883	0.1334	-0.50848
500.307	0.13934	-0.50024
500.731	0.11943	-0.4957
501.156	0.13615	-0.45562
501.58	0.14558	-0.44981
502.004	0.13531	-0.3956
502.428	0.11652	-0.45316
502.852	0.15326	-0.41883
503.277	0.14611	-0.47657
503.701	0.13646	-0.43865
504.125	0.13972	-0.42669
504.549	0.16188	-0.4413
504.973	0.12761	-0.43812
505.398	0.14504	-0.42396
505.822	0.15102	-0.41621
506.246	0.16288	-0.4549
506.67	0.17862	-0.42525
507.094	0.18222	-0.43384
507.518	0.16912	-0.43011
507.942	0.15929	-0.40374
508.367	0.1754	-0.40621
508.791	0.18487	-0.41872
509.215	0.20116	-0.36622
509.639	0.20036	-0.37178
510.063	0.20492	-0.37372
510.487	0.19843	-0.38041
510.911	0.213	-0.38991
511.335	0.19812	-0.35594
511.759	0.21342	-0.34088
512.183	0.204	-0.34574
512.607	0.23178	-0.33086
513.031	0.22672	-0.29472
513.455	0.20627	-0.31679
513.879	0.23577	-0.29397
514.303	0.22241	-0.27841
514.728	0.22539	-0.30353
515.152	0.23304	-0.30742
515.576	0.20631	-0.29439
516	0.24788	-0.27716
516.423	0.26073	-0.33919
516.847	0.27009	-0.26851
517.271	0.24319	-0.25429
517.695	0.21082	-0.25592
518.119	0.24887	-0.27785
518.543	0.26329	-0.27923
518.967	0.26189	-0.24918
519.391	0.24621	-0.25756
519.815	0.26782	-0.25213
520.239	0.25298	-0.246
520.663	0.27769	-0.27492
521.087	0.2624	-0.19018
521.511	0.27165	-0.25294
521.935	0.27941	-0.28669
522.358	0.287	-0.28145
522.782	0.27271	-0.27311
523.206	0.32874	-0.23199
523.63	0.27619	-0.21195
524.054	0.28562	-0.24361
524.478	0.27964	-0.25695
524.902	0.29097	-0.21212
525.325	0.30236	-0.22947
525.749	0.30781	-0.20714
526.173	0.30035	-0.19428
526.597	0.31609	-0.22534
527.021	0.32527	-0.25157
527.444	0.31711	-0.22925
527.868	0.33744	-0.18496
528.292	0.31045	-0.1744
528.716	0.32739	-0.21782
529.139	0.33561	-0.19906
529.563	0.30251	-0.16878
529.987	0.31492	-0.20827
530.411	0.33123	-0.23922
530.834	0.31829	-0.20061
531.258	0.34051	-0.20374
531.682	0.34265	-0.18202
532.105	0.33133	-0.17591
532.529	0.32933	-0.21428
532.953	0.33757	-0.17377
533.377	0.33275	-0.19507
533.8	0.33835	-0.15134
534.224	0.33011	-0.16528
534.648	0.35256	-0.21774
535.071	0.35107	-0.17056
535.495	0.34663	-0.1699
535.918	0.33914	-0.15521
536.342	0.33204	-0.19634
536.766	0.36264	-0.17638
537.189	0.32531	-0.17908
537.613	0.36168	-0.13602
538.036	0.34878	-0.15488
538.46	0.35069	-0.16114
538.884	0.3799	-0.15206
539.307	0.35867	-0.14204
539.731	0.35777	-0.16218
540.154	0.36787	-0.16897
540.578	0.37182	-0.12511
541.001	0.37864	-0.18842
541.425	0.39259	-0.1264
541.848	0.36487	-0.16141
542.272	0.38075	-0.13055
542.696	0.36882	-0.20235
543.119	0.37798	-0.16212
543.543	0.37759	-0.178
543.966	0.36565	-0.17501
544.389	0.37842	-0.14865
544.813	0.40215	-0.18449
545.236	0.38217	-0.2002
545.66	0.38686	-0.17036
546.083	0.37245	-0.13726
546.507	0.38417	-0.16239
546.93	0.39969	-0.15364
547.354	0.4171	-0.12672
547.777	0.41345	-0.17505
548.2	0.39841	-0.15582
548.624	0.39944	-0.16611
549.047	0.4031	-0.15533
549.471	0.41172	-0.1681
549.894	0.4256	-0.13026
550.317	0.4232	-0.1666
550.741	0.42098	-0.13527
551.164	0.42229	-0.18868
551.587	0.42232	-0.14687
552.011	0.42246	-0.1431
552.434	0.41941	-0.1616
552.857	0.428	-0.11542
553.281	0.4327	-0.07902
553.704	0.4298	-0.11086
554.127	0.4181	-0.09987
554.551	0.44688	-0.09937
554.974	0.42702	-0.13892
555.397	0.44074	-0.11934
555.82	0.44653	-0.15017
556.244	0.43912	-0.1611
556.667	0.45924	-0.13837
557.09	0.43666	-0.11743
557.513	0.42793	-0.10327
557.937	0.44185	-0.15398
558.36	0.45585	-0.13647
558.783	0.44637	-0.14848
559.206	0.43303	-0.12574
559.629	0.44827	-0.15128
560.053	0.45131	-0.12955
560.476	0.44619	-0.1249
560.899	0.46073	-0.10988
561.322	0.45605	-0.16391
561.745	0.45656	-0.1036
562.168	0.46411	-0.13058
562.592	0.44166	-0.11043
563.015	0.44742	-0.09617
563.438	0.4336	-0.15328
563.861	0.47561	-0.10353
564.284	0.43763	-0.10309
564.707	0.46051	-0.10387
565.13	0.43454	-0.09236
565.553	0.43451	-0.09466
565.976	0.46346	-0.0915
566.399	0.45212	-0.03742
566.823	0.45138	-0.12331
567.246	0.43661	-0.02456
567.669	0.45678	-0.12695
568.092	0.47681	-0.09536
568.515	0.46281	-0.13983
568.938	0.46563	-0.09435
569.361	0.46371	-0.09995
569.784	0.46012	-0.12325
570.207	0.47261	-0.10336
570.63	0.44988	-0.10916
571.053	0.45622	-0.1335
571.476	0.45955	-0.06326
571.899	0.46593	-0.07622
572.322	0.44558	-0.15517
572.745	0.46851	-0.09331
573.167	0.45876	-0.10191
573.59	0.48453	-0.14224
574.013	0.46991	-0.1095
574.436	0.48007	-0.14919
574.859	0.4755	-0.14614
575.282	0.49068	-0.10766
575.705	0.49817	-0.13797
576.128	0.46931	-0.15183
576.551	0.48229	-0.13594
576.973	0.49427	-0.12068
577.396	0.47813	-0.13771
577.819	0.49715	-0.10595
578.242	0.50492	-0.14732
578.665	0.4934	-0.16976
579.088	0.49616	-0.13626
579.51	0.49892	-0.14404
579.933	0.52607	-0.16584
580.356	0.50556	-0.12964
580.779	0.51371	-0.18039
581.202	0.49966	-0.15795
581.624	0.51084	-0.156
582.047	0.51293	-0.1546
582.47	0.52133	-0.18783
582.893	0.53723	-0.17282
583.315	0.53549	-0.14
583.738	0.51458	-0.20372
584.161	0.51419	-0.18594
584.584	0.5392	-0.21724
585.006	0.50786	-0.14871
585.429	0.52987	-0.14359
585.852	0.54824	-0.17713
586.274	0.56291	-0.17019
586.697	0.54467	-0.20411
587.12	0.55795	-0.19058
587.542	0.55919	-0.19122
587.965	0.55811	-0.15013
588.388	0.57406	-0.23353
588.81	0.57632	-0.22094
589.233	0.55397	-0.24084
589.656	0.55987	-0.21371
590.078	0.57684	-0.20682
590.501	0.55096	-0.23349
590.923	0.55252	-0.19736
591.346	0.56352	-0.18382
591.768	0.62003	-0.2408
592.191	0.61085	-0.21586
592.614	0.61045	-0.21655
593.036	0.5829	-0.22909
593.459	0.54257	-0.19424
593.881	0.57947	-0.25068
594.304	0.59102	-0.20047
594.726	0.57633	-0.22883
595.149	0.56784	-0.24727
595.571	0.56894	-0.25103
595.994	0.59832	-0.24418
596.416	0.59174	-0.24053
596.839	0.55535	-0.28035
597.261	0.59537	-0.26928
597.684	0.56083	-0.25211
598.106	0.57379	-0.24532
598.528	0.56797	-0.2824
598.951	0.56993	-0.26125
599.373	0.54627	-0.24448
599.796	0.57039	-0.29152
600.218	0.56218	-0.28382
600.64	0.56206	-0.30518
601.063	0.56232	-0.28459
601.485	0.55465	-0.31235
601.908	0.54238	-0.29848
602.33	0.5348	-0.30102
602.752	0.54812	-0.28507
603.175	0.53496	-0.29225
603.597	0.54779	-0.26564
604.019	0.54919	-0.2956
604.442	0.54673	-0.31855
604.864	0.53463	-0.31511
605.286	0.51378	-0.3193
605.709	0.53287	-0.3329
606.131	0.51392	-0.2953
606.553	0.51664	-0.33111
606.975	0.52197	-0.34548
607.398	0.51953	-0.32853
607.82	0.51966	-0.34825
608.242	0.51629	-0.33183
608.664	0.51473	-0.31383
609.087	0.50951	-0.36545
609.509	0.50285	-0.37086
609.931	0.50268	-0.35872
610.353	0.51494	-0.38423
610.775	0.51237	-0.36173
611.197	0.49879	-0.37125
611.62	0.49541	-0.35906
612.042	0.49417	-0.39686
612.464	0.50047	-0.37488
612.886	0.49841	-0.36597
613.308	0.49727	-0.36675
613.73	0.48543	-0.40323
614.153	0.50024	-0.39775
614.575	0.47396	-0.38938
614.997	0.45762	-0.40984
615.419	0.48735	-0.40145
615.841	0.49009	-0.38669
616.263	0.47452	-0.41912
616.685	0.49285	-0.40158
617.107	0.47613	-0.41832
617.529	0.47615	-0.42169
617.951	0.47865	-0.46017
618.373	0.46761	-0.45427
618.795	0.47749	-0.44014
619.217	0.47774	-0.44872
619.639	0.46836	-0.46066
620.061	0.47951	-0.43798
620.483	0.4637	-0.47437
620.905	0.46851	-0.44008
621.327	0.4569	-0.45329
621.749	0.45309	-0.45089
622.171	0.44291	-0.45556
622.593	0.44256	-0.48349
623.015	0.45134	-0.49509
623.437	0.46753	-0.46327
623.859	0.46491	-0.50064
624.281	0.43817	-0.50603
624.703	0.45734	-0.50149
625.124	0.44592	-0.51247
625.546	0.43312	-0.52911
625.968	0.44545	-0.50655
626.39	0.43413	-0.54581
626.812	0.4312	-0.53019
627.234	0.41916	-0.57513
627.656	0.43372	-0.56478
628.077	0.42588	-0.55245
628.499	0.42681	-0.56955
628.921	0.40885	-0.57858
629.343	0.3946	-0.58215
629.765	0.40621	-0.55058
630.186	0.401	-0.5689
630.608	0.39249	-0.58866
631.03	0.39029	-0.5545
631.452	0.3809	-0.56058
631.873	0.36985	-0.60797
632.295	0.35913	-0.58999
632.717	0.37577	-0.58723
633.139	0.34479	-0.59287
633.56	0.33875	-0.58139
633.982	0.3448	-0.61945
634.404	0.33683	-0.62115
634.825	0.31546	-0.61761
635.247	0.30667	-0.62952
635.669	0.31546	-0.60974
636.09	0.29625	-0.64856
636.512	0.3109	-0.63447
636.934	0.31294	-0.65819
637.355	0.27181	-0.67171
637.777	0.27678	-0.68512
638.199	0.27617	-0.64257
638.62	0.27568	-0.64873
639.042	0.27129	-0.68739
639.463	0.27536	-0.69661
639.885	0.266	-0.70923
640.307	0.27372	-0.69617
640.728	0.25365	-0.69405
641.15	0.24	-0.70884
641.571	0.25924	-0.72485
641.993	0.23296	-0.68916
642.414	0.23387	-0.72715
642.836	0.21814	-0.71251
643.257	0.22467	-0.7272
643.679	0.20988	-0.73551
644.1	0.20334	-0.71373
644.522	0.20806	-0.73475
644.943	0.19617	-0.71386
645.365	0.19534	-0.76696
645.786	0.19318	-0.71881
646.207	0.19929	-0.7423
646.629	0.17401	-0.72877
647.05	0.16958	-0.72386
647.472	0.18792	-0.69653
647.893	0.1629	-0.72671
648.315	0.1631	-0.73276
648.736	0.1678	-0.72813
649.157	0.14596	-0.73502
649.579	0.14501	-0.74782
650	0.1514	-0.73089
650.421	0.13627	-0.74526
650.843	0.13403	-0.73896
651.264	0.12819	-0.71967
651.685	0.12736	-0.75734
652.107	0.12286	-0.75861
652.528	0.11122	-0.74088
652.949	0.10114	-0.7703
653.371	0.09526	-0.75564
653.792	0.08839	-0.72625
654.213	0.10573	-0.78388
654.634	0.07785	-0.76414
655.056	0.07884	-0.78828
655.477	0.07713	-0.7753
655.898	0.07819	-0.76016
656.319	0.07114	-0.79241
656.74	0.05665	-0.78755
657.162	0.04623	-0.77625
657.583	0.06653	-0.78576
658.004	0.06584	-0.76594
658.425	0.05381	-0.7518
658.846	0.03213	-0.77214
659.267	0.0369	-0.75864
659.689	0.03934	-0.77674
660.11	0.02949	-0.7317
660.531	0.01391	-0.74199
660.952	0.00659	-0.79145
661.373	0.00257	-0.76305
661.794	-0.01227	-0.75272
662.215	-0.01162	-0.74306
662.636	-0.02001	-0.76061
663.057	-0.00985	-0.75258
663.479	-0.02801	-0.73939
663.9	-0.03411	-0.76814
664.321	-0.04592	-0.76716
664.742	-0.05726	-0.76389
665.163	-0.07564	-0.77548
665.584	-0.08437	-0.75516
666.005	-0.07829	-0.77177
666.426	-0.07376	-0.77444
666.847	-0.08196	-0.77579
667.268	-0.08842	-0.7777
667.689	-0.09953	-0.76137
668.11	-0.106	-0.77992
668.53	-0.11648	-0.80593
668.951	-0.13436	-0.79191
669.372	-0.11878	-0.80468
669.793	-0.13326	-0.8101
670.214	-0.1412	-0.81596
670.635	-0.14372	-0.78573
671.056	-0.1429	-0.80661
671.477	-0.16713	-0.82853
671.898	-0.14929	-0.80174
672.319	-0.15625	-0.80053
672.739	-0.16331	-0.82446
673.16	-0.17191	-0.82255
673.581	-0.1805	-0.85306
674.002	-0.17218	-0.83168
674.423	-0.17939	-0.82835
674.844	-0.19061	-0.82502
675.264	-0.18794	-0.81414
675.685	-0.19198	-0.8232
676.106	-0.20235	-0.82933
676.527	-0.19421	-0.81037
676.947	-0.20675	-0.8344
677.368	-0.20956	-0.82373
677.789	-0.21353	-0.82851
678.21	-0.21159	-0.82942
678.63	-0.22078	-0.81519
679.051	-0.22424	-0.82244
679.472	-0.22173	-0.81792
679.892	-0.22406	-0.85442
680.313	-0.23627	-0.82913
680.734	-0.24655	-0.85912
681.154	-0.22754	-0.82135
681.575	-0.23892	-0.85166
681.996	-0.24556	-0.83425
682.416	-0.22994	-0.84708
682.837	-0.2307	-0.84461
683.258	-0.25086	-0.83593
683.678	-0.24996	-0.8576
684.099	-0.26193	-0.8566
684.519	-0.24929	-0.85553
684.94	-0.24402	-0.88298
685.361	-0.2411	-0.87837
685.781	-0.24351	-0.8997
686.202	-0.24494	-0.88061
686.622	-0.24427	-0.91476
687.043	-0.25419	-0.87427
687.463	-0.24686	-0.91319
687.884	-0.26008	-0.89438
688.304	-0.24479	-0.90188
688.725	-0.2627	-0.88262
689.145	-0.26396	-0.89316
689.566	-0.24231	-0.90141
689.986	-0.266	-0.90282
690.407	-0.26514	-0.89865
690.827	-0.28804	-0.89639
691.247	-0.28499	-0.90706
691.668	-0.28567	-0.89708
692.088	-0.27909	-0.90066
692.509	-0.29103	-0.89462
692.929	-0.30307	-0.88058
693.349	-0.30633	-0.88906
693.77	-0.31756	-0.89443
694.19	-0.32768	-0.87407
694.61	-0.31777	-0.89185
695.031	-0.31581	-0.91351
695.451	-0.32165	-0.90504
695.871	-0.33267	-0.89321
696.292	-0.32295	-0.90576
696.712	-0.3269	-0.89634
697.132	-0.3299	-0.91217
697.553	-0.32755	-0.91571
697.973	-0.34049	-0.92302
698.393	-0.33076	-0.93435
698.813	-0.32964	-0.93107
699.234	-0.3329	-0.93716
699.654	-0.33525	-0.93186
700.074	-0.33237	-0.95975
700.494	-0.34424	-0.94003
700.915	-0.33324	-0.94272
701.335	-0.33345	-0.94711
701.755	-0.35163	-1.0004
702.175	-0.32954	-0.95996
702.595	-0.34223	-0.9823
703.015	-0.33094	-0.96999
703.436	-0.30693	-1.01122
703.856	-0.33133	-1.0038
704.276	-0.31766	-1.00926
704.696	-0.31566	-1.00472
705.116	-0.31602	-1.00442
705.536	-0.30933	-1.03079
705.956	-0.32234	-0.9995
706.376	-0.32176	-1.02869
706.796	-0.30056	-0.9908
707.216	-0.30135	-0.96903
707.636	-0.30762	-0.96313
708.056	-0.31313	-0.97999
708.477	-0.30684	-0.95733
708.897	-0.316	-0.96185
709.317	-0.30596	-0.95587
709.737	-0.32176	-0.96204
710.157	-0.34162	-0.98413
710.576	-0.32342	-0.9526
710.996	-0.32446	-0.95785
711.416	-0.31654	-0.94387
711.836	-0.31421	-0.95077
712.256	-0.31423	-0.95084
712.676	-0.32706	-0.95817
713.096	-0.30732	-0.93645
713.516	-0.30588	-0.9687
713.936	-0.31753	-0.93878
714.356	-0.31297	-0.92022
714.776	-0.31265	-0.91598
715.196	-0.29802	-0.95077
715.615	-0.31327	-0.93137
716.035	-0.31344	-0.93917
716.455	-0.2971	-0.98279
716.875	-0.28096	-0.97898
717.295	-0.30648	-0.97025
717.715	-0.30605	-0.96795
718.134	-0.28381	-0.97664
718.554	-0.30002	-0.98672
718.974	-0.27805	-0.98481
719.394	-0.29083	-1.01783
719.813	-0.26904	-0.99924
720.233	-0.27579	-1.00996
720.653	-0.27019	-1.00781
721.073	-0.28457	-1.00472
721.492	-0.27564	-1.00717
721.912	-0.2561	-0.98734
722.332	-0.27993	-0.98691
722.751	-0.27617	-0.99781
723.171	-0.29545	-0.98757
723.591	-0.27891	-0.99577
724.01	-0.29143	-0.98881
724.43	-0.30069	-0.96548
724.85	-0.29068	-0.94302
725.269	-0.30757	-0.94332
725.689	-0.31197	-0.97598
726.108	-0.29578	-0.94593
726.528	-0.31894	-0.93809
726.948	-0.30043	-0.96363
727.367	-0.31217	-0.94874
727.787	-0.28568	-0.9289
728.206	-0.32091	-0.94212
728.626	-0.29779	-0.94015
729.045	-0.31089	-0.93603
729.465	-0.29555	-0.93132
729.884	-0.30524	-0.94053
730.304	-0.31484	-0.92878
730.723	-0.29163	-0.91876
731.143	-0.29584	-0.94453
731.562	-0.29702	-0.93456
731.982	-0.29507	-0.94198
732.401	-0.27733	-0.934
732.821	-0.30337	-0.94829
733.24	-0.29684	-0.93109
733.66	-0.28195	-0.93384
734.079	-0.28924	-0.92982
734.498	-0.27878	-0.96549
734.918	-0.28635	-0.93615
735.337	-0.26773	-0.98038
735.756	-0.27304	-0.96944
736.176	-0.2626	-0.95664
736.595	-0.27235	-0.98552
737.015	-0.28151	-0.95235
737.434	-0.26027	-0.96374
737.853	-0.27156	-0.95429
738.272	-0.26489	-0.96112
738.692	-0.25638	-0.93118
739.111	-0.22735	-0.95292
739.53	-0.25376	-0.9622
739.95	-0.25391	-0.92398
740.369	-0.24582	-0.93835
740.788	-0.22838	-0.92895
741.207	-0.25011	-0.8947
741.627	-0.22891	-0.89054
742.046	-0.24419	-0.88417
742.465	-0.2409	-0.87586
742.884	-0.24492	-0.90559
743.303	-0.24294	-0.88768
743.722	-0.26394	-0.87708
744.142	-0.23307	-0.86186
744.561	-0.25622	-0.87234
744.98	-0.25542	-0.8632
745.399	-0.26354	-0.85203
745.818	-0.27371	-0.84334
746.237	-0.2647	-0.84146
746.656	-0.25171	-0.82469
747.075	-0.26228	-0.83624
747.495	-0.26051	-0.83092
747.914	-0.27199	-0.83207
748.333	-0.24774	-0.83883
748.752	-0.26766	-0.8172
749.171	-0.24837	-0.83215
749.59	-0.25763	-0.84265
750.009	-0.24335	-0.79625
750.428	-0.24431	-0.84248
750.847	-0.25253	-0.80555
751.266	-0.24785	-0.79596
751.685	-0.24381	-0.79683
752.104	-0.24146	-0.82932
752.523	-0.23309	-0.82731
752.942	-0.21611	-0.81251
753.36	-0.24066	-0.8232
753.779	-0.21432	-0.85356
754.198	-0.23808	-0.83108
754.617	-0.21592	-0.81179
755.036	-0.21936	-0.816
755.455	-0.21318	-0.83729
755.874	-0.22632	-0.82789
756.293	-0.21186	-0.8465
756.711	-0.20519	-0.83533
757.13	-0.19886	-0.86495
757.549	-0.18968	-0.80396
757.968	-0.1707	-0.8647
758.387	-0.20136	-0.82081
758.806	-0.18561	-0.83393
759.224	-0.19734	-0.81473
759.643	-0.18691	-0.79627
760.062	-0.17683	-0.83695
760.481	-0.17164	-0.82591
760.899	-0.18199	-0.82768
761.318	-0.18432	-0.76706
761.737	-0.18346	-0.75743
762.155	-0.20204	-0.78446
762.574	-0.18525	-0.78093
762.993	-0.21508	-0.80286
763.412	-0.19226	-0.78759
763.83	-0.19306	-0.78146
764.249	-0.1869	-0.8059
764.667	-0.2111	-0.78865
765.086	-0.2059	-0.77596
765.505	-0.17581	-0.78055
765.923	-0.17673	-0.75815
766.342	-0.18581	-0.7756
766.76	-0.17192	-0.78199
767.179	-0.17372	-0.80021
767.598	-0.17784	-0.77664
768.016	-0.15988	-0.78521
768.435	-0.16083	-0.7982
768.853	-0.17484	-0.7603
769.272	-0.15636	-0.7787
769.69	-0.14855	-0.77366
770.109	-0.15066	-0.79041
770.527	-0.15817	-0.78705
770.946	-0.16013	-0.79189
771.364	-0.13771	-0.79226
771.783	-0.13212	-0.83089
772.201	-0.12755	-0.79206
772.62	-0.11648	-0.78668
773.038	-0.14085	-0.77075
773.456	-0.13275	-0.76074
773.875	-0.11207	-0.79901
774.293	-0.12545	-0.77066
774.712	-0.11245	-0.75323
775.13	-0.12288	-0.72808
775.548	-0.10166	-0.76188
775.967	-0.12014	-0.74974
776.385	-0.11266	-0.75449
776.803	-0.10883	-0.72698
777.222	-0.12514	-0.69209
777.64	-0.12687	-0.72021
778.058	-0.13899	-0.69427
778.477	-0.13007	-0.67638
778.895	-0.13128	-0.70532
779.313	-0.09063	-0.68703
779.731	-0.11767	-0.69701
780.15	-0.11253	-0.69589
780.568	-0.10489	-0.72573
780.986	-0.11192	-0.67487
781.404	-0.11725	-0.70302
781.822	-0.10626	-0.68789
782.241	-0.1072	-0.66773
782.659	-0.10618	-0.66726
783.077	-0.08862	-0.67494
783.495	-0.10886	-0.67959
783.913	-0.1128	-0.66898
784.331	-0.10704	-0.67267
784.749	-0.07959	-0.66075
785.168	-0.11079	-0.7135
785.586	-0.09581	-0.6875
786.004	-0.06244	-0.66849
786.422	-0.08313	-0.6596
786.84	-0.08496	-0.65313
787.258	-0.08887	-0.68637
787.676	-0.05117	-0.68718
788.094	-0.05966	-0.68525
788.512	-0.07644	-0.71054
788.93	-0.07257	-0.6538
789.348	-0.06569	-0.67107
789.766	-0.03896	-0.67497
790.184	-0.04648	-0.67016
790.602	-0.05994	-0.67214
791.02	-0.04201	-0.67056
791.438	-0.03565	-0.65046
791.856	-0.05064	-0.62828
792.274	-0.02923	-0.65005
792.692	-0.03364	-0.67347
793.11	-0.04616	-0.64026
793.527	-0.05513	-0.64023
793.945	-0.05597	-0.64374
794.363	-0.05949	-0.65846
794.781	-0.06376	-0.619
795.199	-0.04892	-0.62261
795.617	-0.04866	-0.62762
796.035	-0.05265	-0.63424
796.452	-0.05808	-0.5808
796.87	-0.06231	-0.58365
797.288	-0.05627	-0.5804
797.706	-0.06414	-0.6125
798.124	-0.05544	-0.60196
798.541	-0.06975	-0.59879
798.959	-0.05072	-0.56999
799.377	-0.05345	-0.58488
799.794	-0.08529	-0.56039
800.212	-0.03183	-0.55679
800.63	-0.05985	-0.55478
801.048	-0.06018	-0.57786
801.465	-0.02765	-0.58718
801.883	-0.02994	-0.56743
802.301	-0.02514	-0.59059
802.718	-0.0098	-0.5695
803.136	-0.05214	-0.56062
803.553	-0.05419	-0.55511
803.971	-0.04083	-0.54442
804.389	-0.0287	-0.55805
804.806	0.00157	-0.56803
805.224	-0.01116	-0.56295
805.641	-0.0256	-0.57735
806.059	-0.01589	-0.59736
806.476	-0.00438	-0.5918
806.894	-0.00422	-0.56646
807.312	0.000961006	-0.55306
807.729	0.01851	-0.57716
808.147	-0.00713	-0.5438
808.564	0.00253	-0.57392
808.982	-0.032	-0.5472
809.399	0.01097	-0.54116
809.816	-0.00836	-0.50815
810.234	0.01845	-0.50788
810.651	-0.00806	-0.48679
811.069	-0.00836	-0.50405
811.486	-0.0079	-0.50693
811.904	-0.01092	-0.51125
812.321	-0.000669917	-0.49152
812.738	0.01013	-0.42759
813.156	-0.0057	-0.46231
813.573	0.0151	-0.5078
813.99	0.01004	-0.52534
814.408	0.00477	-0.46446
814.825	-0.03541	-0.4268
815.242	0.000404864	-0.42577
815.66	-0.00218	-0.4445
816.077	0.00153	-0.43654
816.494	0.00673	-0.44498
816.911	0.01747	-0.43164
817.329	0.00069637	-0.42083
817.746	0.03225	-0.39798
818.163	0.0043	-0.41556
818.58	0.0227	-0.38625
818.998	0.02188	-0.42033
819.415	0.03753	-0.43432
819.832	0.04976	-0.41852
820.249	0.03226	-0.4082
820.666	0.04782	-0.39453
821.083	0.05504	-0.39209
821.501	0.03231	-0.41012
821.918	0.05319	-0.39051
822.335	0.04136	-0.40164
822.752	0.06075	-0.41193
823.169	0.07396	-0.40533
823.586	0.06677	-0.39706
824.003	0.07133	-0.39256
824.42	0.08878	-0.38805
824.837	0.07297	-0.40803
825.254	0.07745	-0.38296
825.671	0.10556	-0.3896
826.088	0.10458	-0.4013
826.505	0.11005	-0.36584
826.922	0.12136	-0.34441
827.339	0.09343	-0.36884
827.756	0.11743	-0.35575
828.173	0.10182	-0.34925
828.59	0.10203	-0.32772
829.007	0.11301	-0.35689
829.424	0.1262	-0.32481
829.841	0.08557	-0.30769
830.258	0.09921	-0.31635
830.675	0.09754	-0.32174
831.091	0.07998	-0.30762
831.508	0.08598	-0.28222
831.925	0.07398	-0.26488
832.342	0.10851	-0.30082
832.759	0.11101	-0.24191
833.176	0.12187	-0.29765
833.592	0.10642	-0.24905
834.009	0.08215	-0.25789
834.426	0.09677	-0.27159
834.843	0.09942	-0.22036
835.26	0.11911	-0.22701
835.676	0.0983	-0.18945
836.093	0.11541	-0.24275
836.51	0.15321	-0.24364
836.926	0.0981	-0.22027
837.343	0.12764	-0.20241
837.76	0.05926	-0.21888
838.176	0.10218	-0.22917
838.593	0.11245	-0.17729
839.01	0.10372	-0.17949
839.426	0.14183	-0.18949
839.843	0.11393	-0.18915
840.26	0.15059	-0.17865
840.676	0.12894	-0.21112
841.093	0.12908	-0.2106
841.509	0.09374	-0.19495
841.926	0.12905	-0.1558
842.343	0.15794	-0.21425
842.759	0.12336	-0.21879
843.176	0.15094	-0.15335
843.592	0.13313	-0.20045
844.009	0.16202	-0.19606
844.425	0.14086	-0.15534
844.842	0.12532	-0.23555
845.258	0.16524	-0.23449
845.675	0.15483	-0.13797
846.091	0.17667	-0.15556
846.507	0.17384	-0.18842
846.924	0.20218	-0.18184
847.34	0.14915	-0.13199
847.757	0.14843	-0.18639
848.173	0.17151	-0.15595
848.589	0.18709	-0.1346
849.006	0.16684	-0.18617
849.422	0.18468	-0.11798
849.839	0.19837	-0.13813
850.255	0.14928	-0.09242
850.671	0.14969	-0.13437
851.088	0.15613	-0.13431
851.504	0.1648	-0.12631
851.92	0.17419	-0.14152
852.336	0.20746	-0.09897
852.753	0.17071	-0.05736
853.169	0.20491	-0.08073
853.585	0.14647	-0.10363
854.001	0.20592	-0.08786
854.418	0.20909	-0.03117
854.834	0.15986	-0.10404
855.25	0.14627	-0.06762
855.666	0.21324	-0.06818
856.082	0.22002	-0.03954
856.498	0.18843	-0.0742
856.915	0.23014	-0.06789
857.331	0.21106	-0.07022
857.747	0.19221	-0.03355
858.163	0.22395	-0.02937
858.579	0.20343	-0.09504
858.995	0.18235	-0.01564
859.411	0.23457	-0.03837
859.827	0.2055	-0.01882
860.243	0.22232	-0.09414
860.659	0.2488	-0.03717
861.075	0.22552	-0.04628
861.491	0.22887	-0.04465
861.907	0.21786	-0.05404
862.323	0.23829	-0.02014
862.739	0.24793	-0.04298
863.155	0.2515	-0.0118
863.571	0.23274	-0.01554
863.987	0.25608	-0.05491
864.403	0.25932	0.01899
864.819	0.2664	-0.02657
865.235	0.26868	0.01291
865.651	0.28823	0.006
866.067	0.2641	-0.03096
866.483	0.30278	-0.04977
866.898	0.28424	-0.03116
867.314	0.31956	-0.0353
867.73	0.29309	0.016
868.146	0.32994	-0.02825
868.562	0.33078	-0.0135
868.978	0.28059	0.02358
869.393	0.32748	-0.00696
869.809	0.30529	0.03162
870.225	0.23572	0.0536
870.641	0.31162	0.04809
871.056	0.33226	0.0924
871.472	0.32809	0.02677
871.888	0.31008	0.03434
872.303	0.35379	0.12114
872.719	0.29663	0.08615
873.135	0.31576	0.13018
873.55	0.2862	0.10772
873.966	0.29784	0.10651
874.382	0.32491	0.05966
874.797	0.34661	0.07224
875.213	0.35636	0.13299
875.629	0.33127	0.11948
876.044	0.33517	0.14179
876.46	0.30856	0.16426
876.875	0.35836	0.13131
877.291	0.38322	0.17434
877.706	0.3477	0.17052
878.122	0.40278	0.14604
878.537	0.38011	0.13227
878.953	0.34385	0.10293
879.368	0.36746	0.16667
879.784	0.38122	0.17735
880.199	0.34908	0.20519
880.615	0.39841	0.20392
881.03	0.35391	0.23112
881.446	0.39138	0.16227
881.861	0.36037	0.22478
882.277	0.3447	0.17231
882.692	0.38741	0.25035
883.107	0.34659	0.147
883.523	0.37895	0.19865
883.938	0.43407	0.21742
884.353	0.38361	0.22231
884.769	0.37621	0.17899
885.184	0.43622	0.24734
885.599	0.40594	0.17952
886.015	0.39329	0.24948
886.43	0.3987	0.21041
886.845	0.41806	0.21903
887.261	0.39389	0.17458
887.676	0.41115	0.24206
888.091	0.43069	0.24843
888.506	0.46569	0.26237
888.921	0.45674	0.28916
889.337	0.43091	0.23224
889.752	0.44857	0.32081
890.167	0.36696	0.26209
890.582	0.42839	0.3218
890.997	0.39376	0.31436
891.412	0.41195	0.34566
891.828	0.45533	0.33774
892.243	0.48095	0.32635
892.658	0.50002	0.28033
893.073	0.43112	0.35042
893.488	0.44781	0.31202
893.903	0.4546	0.35448
894.318	0.45411	0.31496
894.733	0.42749	0.36883
895.148	0.48953	0.37941
895.563	0.41588	0.40392
895.978	0.47134	0.38203
896.393	0.49693	0.32751
896.808	0.49686	0.39752
897.223	0.38574	0.2995
897.638	0.46906	0.40986
898.053	0.46353	0.41994
898.468	0.49701	0.35534
898.883	0.5246	0.4473
899.298	0.45393	0.40061
899.713	0.57613	0.44855
900.127	0.45967	0.38986
900.542	0.49038	0.35684
900.957	0.47142	0.38106
901.372	0.50971	0.4021
901.787	0.45469	0.49818
902.202	0.45293	0.37172
902.616	0.50412	0.47806
903.031	0.53251	0.35091
903.446	0.48028	0.49232
903.861	0.48733	0.50558
904.276	0.53304	0.50249
904.69	0.54898	0.48687
905.105	0.47479	0.41948
905.52	0.53056	0.35088
905.934	0.53391	0.51451
906.349	0.42816	0.63898
906.764	0.5177	0.65972
907.178	0.64661	0.57953
907.593	0.52988	0.626
908.008	0.5365	0.65034
908.422	0.53736	0.42158
908.837	0.59019	0.65508
909.252	0.49792	0.5322
909.666	0.538	0.5716
910.081	0.52474	0.54554
910.495	0.64547	0.55699
910.91	0.56216	0.42668
911.324	0.68093	0.39651
911.739	0.53558	0.43134
912.153	0.5689	0.50505
912.568	0.47123	0.50488
912.982	0.49598	0.51233
913.397	0.45377	0.44738
913.811	0.4624	0.54303
914.226	0.73959	0.53638
914.64	0.58073	0.62807
915.055	0.47532	0.62047
915.469	0.64927	0.62705
915.884	0.44251	0.34005
916.298	0.43209	0.62088
916.712	0.64516	0.51706
917.127	0.58463	0.47934
917.541	0.54788	0.80488
917.955	0.45544	0.55511
918.37	0.40096	0.35028
918.784	0.39647	0.46847
919.198	0.64308	0.46103
919.613	0.68535	0.53994
920.027	0.6421	0.65952
920.441	0.53852	0.58653
920.855	0.5232	0.32325
921.27	0.65208	0.39734
921.684	0.48792	0.57486
922.098	0.75239	0.47369
922.512	0.57022	0.44452
922.926	0.45951	0.50732
923.341	0.79676	0.49912
923.755	0.4299	0.61014
924.169	0.57375	0.41974
924.583	0.55034	0.33675
924.997	0.8696	0.70522
925.411	0.64056	0.74989
925.825	0.49323	0.65945
926.239	0.48115	0.73612
926.653	0.74122	0.57752
927.067	0.55411	0.59122
927.482	0.46342	0.48671
927.896	0.77044	0.73754
928.31	0.56024	0.43621
928.724	0.54465	0.57232
929.138	0.74147	0.58392
929.552	0.76723	0.64649
929.966	0.57237	0.36928

## Sheet: Fig. 28a
Wavelength (nm)	PL intensity of LO (counts)				PL intensity of RO (counts)
	LCP		RCP		LCP		RCP
	Raw Data	Fitted Data	Raw Data	Fitted Data	Raw Data	Fitted Data	Raw Data	Fitted Data
366.34	-9	4.43148	-4	2.98663	-20	2.67677	-6	4.6091
366.766	47	4.43148	16	2.98663	-13	2.67677	32	4.6091
367.192	-35	4.43148	-33	2.98663	26	2.67677	-36	4.6091
367.618	-21	4.43148	29	2.98663	-26	2.67677	-19	4.6091
368.045	13	4.43148	-17	2.98663	6	2.67677	2	4.6091
368.471	-19	4.43148	30	2.98663	8	2.67677	-26	4.6091
368.897	6	4.43148	38	2.98663	-17	2.67677	5	4.6091
369.323	12	4.43148	-8	2.98663	4	2.67677	19	4.6091
369.75	6	4.43148	32	2.98663	23	2.67677	-19	4.6091
370.176	-29	4.43148	2	2.98663	6	2.67677	-5	4.6091
370.602	-8	4.43148	14	2.98663	11	2.67677	1	4.6091
371.028	-16	4.43148	-20	2.98663	44	2.67677	33	4.6091
371.454	8	4.43148	-9	2.98663	-55	2.67677	-20	4.6091
371.88	-9	4.43148	-35	2.98663	23	2.67677	6	4.6091
372.307	21	4.43148	-62	2.98663	-27	2.67677	-35	4.6091
372.733	18	4.43148	-18	2.98663	12	2.67677	-4	4.6091
373.159	-1	4.43148	18	2.98663	7	2.67677	21	4.6091
373.585	-30	4.43148	-9	2.98663	-30	2.67677	-6	4.6091
374.011	58	4.43148	-15	2.98663	22	2.67677	11	4.6091
374.437	3	4.43148	23	2.98663	30	2.67677	26	4.6091
374.863	-16	4.43148	-3	2.98663	0	2.67677	-13	4.6091
375.29	57	4.43148	-13	2.98663	4	2.67677	11	4.6091
375.716	-27	4.43148	-3	2.98663	54	2.67677	-2	4.6091
376.142	-47	4.43148	-3	2.98663	-27	2.67677	-24	4.6091
376.568	15	4.43148	-5	2.98663	3	2.67677	18	4.6091
376.994	-24	4.43148	-34	2.98663	-1	2.67677	20	4.6091
377.42	-7	4.43148	12	2.98663	23	2.67677	-9	4.6091
377.846	-55	4.43148	-16	2.98663	-23	2.67677	-3	4.6091
378.272	16	4.43148	-18	2.98663	25	2.67677	2	4.6091
378.698	24	4.43148	18	2.98663	1	2.67677	37	4.6091
379.124	8	4.43148	-3	2.98663	-13	2.67677	21	4.6091
379.551	-14	4.43148	6	2.98663	0	2.67677	18	4.6091
379.977	57	4.43148	16	2.98663	19	2.67677	6	4.6091
380.403	-14	4.43148	11	2.98663	-5	2.67677	18	4.6091
380.829	-45	4.43148	7	2.98663	-33	2.67677	-10	4.6091
381.255	43	4.43148	-20	2.98663	2	2.67677	17	4.6091
381.681	-24	4.43148	-23	2.98663	-4	2.67677	34	4.6091
382.107	-41	4.43148	37	2.98663	-71	2.67677	12	4.6091
382.533	62	4.43148	31	2.98663	14	2.67677	-6	4.6091
382.959	29	4.43148	16	2.98663	28	2.67677	37	4.6091
383.385	-9	4.43148	13	2.98663	-15	2.67677	2	4.6091
383.811	-19	4.43148	-15	2.98663	11	2.67677	-14	4.6091
384.237	12	4.43148	-9	2.98663	-1	2.67677	7	4.6091
384.663	3	4.43148	-9	2.98663	-6	2.67677	2	4.6091
385.089	-2	4.43148	-12	2.98663	-6	2.67677	3	4.6091
385.515	-16	4.43148	-16	2.98663	-47	2.67677	0	4.6091
385.941	48	4.43148	-19	2.98663	2	2.67677	1	4.6091
386.367	-13	4.43148	1	2.98663	35	2.67677	12	4.6091
386.793	-34	4.43148	5	2.98663	-57	2.67677	-32	4.6091
387.219	68	4.43148	-12	2.98663	-7	2.67677	40	4.6091
387.645	-16	4.43148	-5	2.98663	57	2.67677	-26	4.6091
388.071	-30	4.43148	46	2.98663	-83	2.67677	-5	4.6091
388.497	56	4.43148	-18	2.98663	15	2.67677	-9	4.6091
388.923	40	4.43148	-36	2.98663	29	2.67677	3	4.6091
389.349	7	4.43148	6	2.98663	-22	2.67677	-17	4.6091
389.775	49	4.43148	-25	2.98663	-20	2.67677	-38	4.6091
390.2	35	4.43148	-8	2.98663	11	2.67677	-25	4.6091
390.626	14	4.43148	1	2.98663	-49	2.67677	-44	4.6091
391.052	-4	4.43148	14	2.98663	0	2.67677	-47	4.6091
391.478	-10	4.43148	12	2.98663	-17	2.67677	25	4.6091
391.904	15	4.43148	-30	2.98663	-22	2.67677	22	4.6091
392.33	-11	4.43148	13	2.98663	10	2.67677	8	4.6091
392.756	-29	4.43148	37	2.98663	-48	2.67677	-11	4.6091
393.182	73	4.43148	-10	2.98663	-17	2.67677	-11	4.6091
393.608	12	4.43148	38	2.98663	37	2.67677	23	4.6091
394.034	-47	4.43148	0	2.98663	-55	2.67677	-30	4.6091
394.459	20	4.43148	-7	2.98663	-12	2.67677	13	4.6091
394.885	14	4.43148	-45	2.98663	64	2.67677	10	4.6091
395.311	8	4.43148	-41	2.98663	-33	2.67677	-10	4.6091
395.737	18	4.43148	33	2.98663	-14	2.67677	-21	4.6091
396.163	-1	4.43148	24	2.98663	38	2.67677	-6	4.6091
396.589	-5	4.43148	38	2.98663	-10	2.67677	42	4.6091
397.015	-2	4.43148	2	2.98663	23	2.67677	10	4.6091
397.44	-15	4.43148	-12	2.98663	7	2.67677	-3	4.6091
397.866	19	4.43148	-6	2.98663	9	2.67677	-10	4.6091
398.292	2	4.43148	17	2.98663	29	2.67677	11	4.6091
398.718	-26	4.43148	9	2.98663	-28	2.67677	-11	4.6091
399.144	74	4.43148	-37	2.98663	18	2.67677	-12	4.6091
399.569	14	4.43148	-7	2.98663	14	2.67677	59	4.6091
399.995	-19	4.43148	-6	2.98663	-9	2.67677	1	4.6091
400.421	44	4.43148	2	2.98663	-40	2.67677	-35	4.6091
400.847	12	4.43148	-61	2.98663	82	2.67677	21	4.6091
401.273	-33	4.43148	18	2.98663	-1	2.67677	-51	4.6091
401.698	37	4.43148	23	2.98663	-18	2.67677	-23	4.6091
402.124	-3	4.43148	-13	2.98663	33	2.67677	-44	4.6091
402.55	-32	4.43148	21	2.98663	-26	2.67677	-47	4.6091
402.976	0	4.43148	15	2.98663	-41	2.67677	1	4.6091
403.401	-15	4.43148	7	2.98663	-43	2.67677	-33	4.6091
403.827	31	4.43148	-69	2.98663	10	2.67677	-1	4.6091
404.253	-6	4.43148	28	2.98663	-2	2.67677	13	4.6091
404.679	13	4.43148	6	2.98663	3	2.67677	-12	4.6091
405.104	21	4.43148	-19	2.98663	14	2.67677	-15	4.6091
405.53	23	4.43148	11	2.98663	43	2.67677	-7	4.6091
405.956	-47	4.43148	1	2.98663	-96	2.67677	-2	4.6091
406.382	54	4.43148	-2	2.98663	-2	2.67677	-21	4.6091
406.807	-4	4.43148	-34	2.98663	31	2.67677	10	4.6091
407.233	3	4.43148	-17	2.98663	-5	2.67677	7	4.6091
407.659	41	4.43148	-6	2.98663	-9	2.67677	-21	4.6091
408.084	30	4.43148	-7	2.98663	20	2.67677	-3	4.6091
408.51	-1	4.43148	-4	2.98663	-13	2.67677	-20	4.6091
408.936	-5	4.43148	21	2.98663	-8	2.67677	3	4.6091
409.361	-32	4.43148	13	2.98663	-14	2.67677	-8	4.6091
409.787	7	4.43148	-26	2.98663	-29	2.67677	36	4.6091
410.213	36	4.43148	16	2.98663	40	2.67677	-13	4.6091
410.638	15	4.43148	21	2.98663	4	2.67677	-14	4.6091
411.064	-26	4.43148	-13	2.98663	-15	2.67677	-19	4.6091
411.49	25	4.43148	-23	2.98663	15	2.67677	-14	4.6091
411.915	-33	4.43148	-11	2.98663	-9	2.67677	-10	4.6091
412.341	16	4.43148	-20	2.98663	-1	2.67677	10	4.6091
412.766	7	4.43148	-8	2.98663	49	2.67677	31	4.6091
413.192	-19	4.43148	17	2.98663	-40	2.67677	23	4.6091
413.618	-9	4.43148	-17	2.98663	-27	2.67677	26	4.6091
414.043	-4	4.43148	-8	2.98663	58	2.67677	6	4.6091
414.469	-9	4.43148	-8	2.98663	-4	2.67677	-6	4.6091
414.894	31	4.43148	4	2.98663	10	2.67677	-26	4.6091
415.32	-9	4.43148	4	2.98663	20	2.67677	0	4.6091
415.746	-30	4.43148	-37	2.98663	-39	2.67677	43	4.6091
416.171	-16	4.43148	12	2.98663	24	2.67677	29	4.6091
416.597	14	4.43148	15	2.98663	-13	2.67677	3	4.6091
417.022	4	4.43148	-21	2.98663	-45	2.67677	-14	4.6091
417.448	10	4.43148	-27	2.98663	21	2.67677	6	4.6091
417.873	-18	4.43148	29	2.98663	-9	2.67677	-20	4.6091
418.299	58	4.43148	31	2.98663	-13	2.67677	-22	4.6091
418.724	47	4.43148	-15	2.98663	23	2.67677	11	4.6091
419.15	-51	4.43148	14	2.98663	-44	2.67677	31	4.6091
419.575	28	4.43148	21	2.98663	-21	2.67677	-5	4.6091
420.001	-14	4.43148	-25	2.98663	25	2.67677	4	4.6091
420.427	-33	4.43148	0	2.98663	-8	2.67677	6	4.6091
420.852	31	4.43148	2	2.98663	-41	2.67677	28	4.6091
421.278	-32	4.43148	-41	2.98663	44	2.67677	10	4.6091
421.703	7	4.43148	-13	2.98663	-21	2.67677	-1	4.6091
422.128	29	4.43148	11	2.98663	17	2.67677	24	4.6091
422.554	-58	4.43148	34	2.98663	27	2.67677	-37	4.6091
422.979	-4	4.43148	-35	2.98663	-16	2.67677	3	4.6091
423.405	48	4.43148	-18	2.98663	73	2.67677	31	4.6091
423.83	10	4.43148	13	2.98663	13	2.67677	-15	4.6091
424.256	10	4.43148	-16	2.98663	-27	2.67677	-22	4.6091
424.681	25	4.43148	-45	2.98663	34	2.67677	19	4.6091
425.107	-4	4.43148	-8	2.98663	29	2.67677	-46	4.6091
425.532	18	4.43148	-4	2.98663	-65	2.67677	-8	4.6091
425.958	-8	4.43148	-30	2.98663	21	2.67677	-3	4.6091
426.383	-13	4.43148	6	2.98663	-16	2.67677	60	4.6091
426.808	29	4.43148	-16	2.98663	-54	2.67677	7	4.6091
427.234	17	4.43148	-23	2.98663	-21	2.67677	0	4.6091
427.659	26	4.43148	-8	2.98663	10	2.67677	28	4.6091
428.085	19	4.43148	40	2.98663	-16	2.67677	-43	4.6091
428.51	-21	4.43148	6	2.98663	-5	2.67677	-10	4.6091
428.935	-11	4.43148	-18	2.98663	-10	2.67677	-21	4.6091
429.361	9	4.43148	18	2.98663	11	2.67677	14	4.6091
429.786	-5	4.43148	-1	2.98663	13	2.67677	-22	4.6091
430.212	4	4.43148	-17	2.98663	-56	2.67677	-21	4.6091
430.637	40	4.43148	6	2.98663	-20	2.67677	-34	4.6091
431.062	-20	4.43148	31	2.98663	26	2.67677	14	4.6091
431.488	21	4.43148	26	2.98663	-50	2.67677	-22	4.6091
431.913	19	4.43148	-8	2.98663	10	2.67677	46	4.6091
432.338	-18	4.43148	16	2.98663	-14	2.67677	11	4.6091
432.764	34	4.43148	31	2.98663	7	2.67677	-5	4.6091
433.189	-7	4.43148	-7	2.98663	-3	2.67677	-31	4.6091
433.614	0	4.43148	-4	2.98663	-6	2.67677	11	4.6091
434.04	47	4.43148	2	2.98663	0	2.67677	-25	4.6091
434.465	-35	4.43148	-22	2.98663	46	2.67677	12	4.6091
434.89	19	4.43148	-36	2.98663	35	2.67677	3	4.6091
435.315	17	4.43148	43	2.98663	5	2.67677	-8	4.6091
435.741	-38	4.43148	-6	2.98663	-2	2.67677	-9	4.6091
436.166	-20	4.43148	-7	2.98663	-27	2.67677	-6	4.6091
436.591	36	4.43148	-18	2.98663	28	2.67677	13	4.6091
437.017	-30	4.43148	8	2.98663	-3	2.67677	21	4.6091
437.442	-66	4.43148	24	2.98663	-62	2.67677	-34	4.6091
437.867	44	4.43148	-16	2.98663	18	2.67677	-33	4.6091
438.292	7	4.43148	3	2.98663	41	2.67677	22	4.6091
438.718	15	4.43148	46	2.98663	27	2.67677	-23	4.6091
439.143	22	4.43148	6	2.98663	-18	2.67677	-33	4.6091
439.568	-21	4.43148	-13	2.98663	-3	2.67677	14	4.6091
439.993	63	4.43148	16	2.98663	33	2.67677	5	4.6091
440.418	-14	4.43148	19	2.98663	5	2.67677	-30	4.6091
440.844	-6	4.43148	-16	2.98663	-50	2.67677	-14	4.6091
441.269	38	4.43148	25	2.98663	70	2.67677	39	4.6091
441.694	-42	4.43148	35	2.98663	21	2.67677	-45	4.6091
442.119	-22	4.43148	41	2.98663	-70	2.67677	18	4.6091
442.544	51	4.43148	-49	2.98663	53	2.67677	-18	4.6091
442.97	-27	4.43148	24	2.98663	19	2.67677	-30	4.6091
443.395	6	4.43148	23	2.98663	-33	2.67677	-7	4.6091
443.82	43	4.43148	-39	2.98663	32	2.67677	-2	4.6091
444.245	-30	4.43148	-1	2.98663	-1	2.67677	12	4.6091
444.67	8	4.43148	6	2.98663	-28	2.67677	-18	4.6091
445.095	-27	4.43148	16	2.98663	12	2.67677	-21	4.6091
445.521	14	4.43148	-46	2.98663	-30	2.67677	21	4.6091
445.946	46	4.43148	10	2.98663	20	2.67677	17	4.6091
446.371	-34	4.43148	-5	2.98663	3	2.67677	-40	4.6091
446.796	-10	4.43148	13	2.98663	-19	2.67677	16	4.6091
447.221	64	4.43148	-2	2.98663	16	2.67677	18	4.6091
447.646	-32	4.43148	11	2.98663	8	2.67677	-31	4.6091
448.071	-42	4.43148	-1	2.98663	-62	2.67677	-10	4.6091
448.496	45	4.43148	-58	2.98663	24	2.67677	23	4.6091
448.921	-32	4.43148	37	2.98663	39	2.67677	15	4.6091
449.346	-12	4.43148	-1	2.98663	-32	2.67677	-26	4.6091
449.772	7	4.43148	-17	2.98663	0	2.67677	10	4.6091
450.197	35	4.43148	8	2.98663	37	2.67677	38	4.6091
450.622	-19	4.43148	26	2.98663	-32	2.67677	-11	4.6091
451.047	-14	4.43148	-6	2.98663	35	2.67677	-31	4.6091
451.472	-30	4.43148	-12	2.98663	24	2.67677	32	4.6091
451.897	-9	4.43148	4	2.98663	-45	2.67677	-12	4.6091
452.322	-40	4.43148	-22	2.98663	19	2.67677	16	4.6091
452.747	-41	4.43148	-17	2.98663	-10	2.67677	-33	4.6091
453.172	57	4.43148	38	2.98663	17	2.67677	22	4.6091
453.597	-19	4.43148	-29	2.98663	23	2.67677	21	4.6091
454.022	-17	4.43148	-3	2.98663	-42	2.67677	-7	4.6091
454.447	11	4.43148	12	2.98663	8	2.67677	-9	4.6091
454.872	-15	4.43148	5	2.98663	42	2.67677	4	4.6091
455.297	19	4.43148	-18	2.98663	-59	2.67677	-28	4.6091
455.722	9	4.43148	-57	2.98663	31	2.67677	4	4.6091
456.147	6	4.43148	-28	2.98663	29	2.67677	50	4.6091
456.572	-11	4.43148	16	2.98663	-41	2.67677	-7	4.6091
456.997	-32	4.43148	-20	2.98663	9	2.67677	-17	4.6091
457.422	-17	4.43148	-46	2.98663	32	2.67677	13	4.6091
457.847	16	4.43148	5	2.98663	-30	2.67677	15	4.6091
458.272	-36	4.43148	8	2.98663	-15	2.67677	15	4.6091
458.697	17	4.43148	-17	2.98663	10	2.67677	24	4.6091
459.121	43	4.43148	10	2.98663	-6	2.67677	49	4.6091
459.546	-10	4.43148	-27	2.98663	2	2.67677	1	4.6091
459.971	-54	4.43148	-13	2.98663	3	2.67677	-15	4.6091
460.396	47	4.43148	-15	2.98663	25	2.67677	39	4.6091
460.821	-11	4.43148	-3	2.98663	63	2.67677	-16	4.6091
461.246	-54	4.43148	-14	2.98663	-48	2.67677	10	4.6091
461.671	20	4.43148	-16	2.98663	29	2.67677	9	4.6091
462.096	21	4.43148	-7	2.98663	35	2.67677	12	4.6091
462.521	-40	4.43148	13	2.98663	-40	2.67677	19	4.6091
462.946	-14	4.43148	15	2.98663	1	2.67677	-3	4.6091
463.37	-19	4.43148	-22	2.98663	36	2.67677	33	4.6091
463.795	33	4.43148	-6	2.98663	-12	2.67677	6	4.6091
464.22	-26	4.43148	-25	2.98663	-2	2.67677	10	4.6091
464.645	42	4.43148	-7	2.98663	26	2.67677	14	4.6091
465.07	20	4.43148	-10	2.98663	-8	2.67677	-2	4.6091
465.495	-31	4.43148	27	2.98663	-19	2.67677	-24	4.6091
465.919	-27	4.43148	-10	2.98663	-50	2.67677	24	4.6091
466.344	58	4.43148	-31	2.98663	-6	2.67677	-27	4.6091
466.769	-7	4.43148	10	2.98663	52	2.67677	11	4.6091
467.194	-63	4.43148	33	2.98663	-32	2.67677	-10	4.6091
467.619	39	4.43148	-10	2.98663	22	2.67677	23	4.6091
468.043	-16	4.43148	2	2.98663	6	2.67677	14	4.6091
468.468	-33	4.43148	5	2.98663	-70	2.67677	24	4.6091
468.893	-2	4.43148	-9	2.98663	25	2.67677	-13	4.6091
469.318	-23	4.43148	-2	2.98663	-2	2.67677	-2	4.6091
469.743	15	4.43148	0	2.98663	-13	2.67677	-6	4.6091
470.167	-22	4.43148	-3	2.98663	-33	2.67677	1	4.6091
470.592	16	4.43148	-9	2.98663	-20	2.67677	-11	4.6091
471.017	41	4.43148	8	2.98663	17	2.67677	19	4.6091
471.441	-7	4.43148	1	2.98663	12	2.67677	9	4.6091
471.866	-35	4.43148	-20	2.98663	-25	2.67677	-17	4.6091
472.291	79	4.43148	-26	2.98663	25	2.67677	10	4.6091
472.716	-21	4.43148	-9	2.98663	28	2.67677	4	4.6091
473.14	-47	4.43148	48	2.98663	-37	2.67677	4	4.6091
473.565	65	4.43148	9	2.98663	17	2.67677	1	4.6091
473.99	13	4.43148	-28	2.98663	29	2.67677	25	4.6091
474.414	-16	4.43148	54	2.98663	-32	2.67677	-10	4.6091
474.839	29	4.43148	-26	2.98663	-17	2.67677	-25	4.6091
475.264	-29	4.43148	30	2.98663	43	2.67677	6	4.6091
475.688	-9	4.43148	35	2.98663	-29	2.67677	10	4.6091
476.113	3	4.43148	-8	2.98663	-4	2.67677	3	4.6091
476.538	-35	4.43148	-33	2.98663	-13	2.67677	-10	4.6091
476.962	50	4.43148	43	2.98663	-23	2.67677	37	4.6091
477.387	-28	4.43148	2	2.98663	68	2.67677	-28	4.6091
477.812	-28	4.43148	6	2.98663	-26	2.67677	-5	4.6091
478.236	34	4.43148	-28	2.98663	-7	2.67677	28	4.6091
478.661	-36	4.43148	7	2.98663	31	2.67677	-2	4.6091
479.086	-8	4.43148	-9	2.98663	-56	2.67677	-39	4.6091
479.51	50	4.43148	-7	2.98663	18	2.67677	-11	4.6091
479.935	-12	4.43148	-25	2.98663	26	2.67677	22	4.6091
480.359	-37	4.43148	10	2.98663	-22	2.67677	-27	4.6091
480.784	29	4.43148	20	2.98663	-22	2.67677	-24	4.6091
481.208	21	4.43148	-40	2.98663	75	2.67677	-15	4.6091
481.633	-16	4.43148	55	2.98663	-39	2.67677	-19	4.6091
482.058	12	4.43148	-8	2.98663	-19	2.67677	5	4.6091
482.482	27	4.43148	-41	2.98663	36	2.67677	0	4.6091
482.907	33	4.43148	58	2.98663	13	2.67677	-6	4.6091
483.331	18	4.43148	-6	2.98663	31	2.67677	2	4.6091
483.756	-36	4.43148	7	2.98663	-14	2.67677	-31	4.6091
484.18	17	4.43148	10	2.98663	-8	2.67677	8	4.6091
484.605	-27	4.43148	26	2.98663	-11	2.67677	1	4.6091
485.029	-42	4.43148	37	2.98663	-7	2.67677	-2	4.6091
485.454	16	4.43148	-7	2.98663	7	2.67677	-11	4.6091
485.878	-56	4.43148	20	2.98663	53	2.67677	17	4.6091
486.303	-40	4.43148	8	2.98663	-37	2.67677	7	4.6091
486.727	33	4.43148	11	2.98663	-32	2.67677	24	4.6091
487.152	-4	4.43148	-66	2.98663	55	2.67677	-14	4.6091
487.576	-25	4.43148	0	2.98663	-6	2.67677	30	4.6091
488.001	-9	4.43148	10	2.98663	-16	2.67677	5	4.6091
488.425	7	4.43148	11	2.98663	52	2.67677	32	4.6091
488.85	-24	4.43148	-2	2.98663	14	2.67677	-1	4.6091
489.274	-4	4.43148	-15	2.98663	-18	2.67677	0	4.6091
489.699	-39	4.43148	5	2.98663	25	2.67677	9	4.6091
490.123	-15	4.43148	-25	2.98663	-4	2.67677	22	4.6091
490.547	-16	4.43148	27	2.98663	0	2.67677	54	4.6091
490.972	-59	4.43148	32	2.98663	-4	2.67677	8	4.6091
491.396	5	4.43148	8	2.98663	-23	2.67677	16	4.6091
491.821	-7	4.43148	1	2.98663	31	2.67677	42	4.6091
492.245	-48	4.43148	-24	2.98663	-22	2.67677	-10	4.6091
492.669	-10	4.43148	-7	2.98663	-34	2.67677	-18	4.6091
493.094	25	4.43148	-15	2.98663	4	2.67677	8	4.6091
493.518	-5	4.43148	-20	2.98663	-19	2.67677	18	4.6091
493.942	-6	4.43148	14	2.98663	-32	2.67677	-9	4.6091
494.367	14	4.43148	-22	2.98663	26	2.67677	19	4.6091
494.791	-33	4.43148	14	2.98663	2	2.67677	15	4.6091
495.216	-30	4.43148	53	2.98663	-27	2.67677	13	4.6091
495.64	-5	4.43148	-19	2.98663	41	2.67677	-12	4.6091
496.064	38	4.43148	-41	2.98663	-12	2.67677	49	4.6091
496.489	13	4.43148	-4	2.98663	63	2.67677	8	4.6091
496.913	-3	4.43148	15	2.98663	-5	2.67677	8	4.6091
497.337	25	4.43148	-23	2.98663	20	2.67677	21	4.6091
497.761	26	4.43148	-2	2.98663	48	2.67677	-5	4.6091
498.186	-63	4.43148	20	2.98663	-18	2.67677	5	4.6091
498.61	20	4.43148	16	2.98663	-22	2.67677	-8	4.6091
499.034	0	4.43148	1	2.98663	18	2.67677	6	4.6091
499.459	-25	4.43148	8	2.98663	15	2.67677	-17	4.6091
499.883	21	4.43148	-18	2.98663	19	2.67677	-46	4.6091
500.307	43	4.43148	-26	2.98663	33	2.67677	-30	4.6091
500.731	-22	4.43148	5	2.98663	-27	2.67677	19	4.6091
501.156	25	4.43148	8	2.98663	10	2.67677	-39	4.6091
501.58	-23	4.43148	26	2.98663	42	2.67677	-52	4.6091
502.004	14	4.43148	-21	2.98663	-15	2.67677	20	4.6091
502.428	26	4.43148	23	2.98663	97	2.67677	38	4.6091
502.852	-4	4.43148	3	2.98663	4	2.67677	15	4.6091
503.277	26	4.43148	-7	2.98663	12	2.67677	-11	4.6091
503.701	20	4.43148	-19	2.98663	39	2.67677	23	4.6091
504.125	-48	4.43148	11	2.98663	0	2.67677	-8	4.6091
504.549	43	4.43148	-7	2.98663	-15	2.67677	-6	4.6091
504.973	-14	4.43148	0	2.98663	22	2.67677	32	4.6091
505.398	-19	4.43148	9	2.98663	-16	2.67677	1	4.6091
505.822	31	4.43148	33	2.98663	-60	2.67677	11	4.6091
506.246	-14	4.43148	-37	2.98663	28	2.67677	5	4.6091
506.67	10	4.43148	-3	2.98663	-5	2.67677	26	4.6091
507.094	47	4.43148	-5	2.98663	29	2.67677	-36	4.6091
507.518	-10	4.43148	-32	2.98663	39	2.67677	-22	4.6091
507.942	-10	4.43148	-53	2.98663	-27	2.67677	-1	4.6091
508.367	7	4.43148	19	2.98663	-18	2.67677	7	4.6091
508.791	-10	4.43148	30	2.98663	-8	2.67677	-37	4.6091
509.215	-27	4.43148	-48	2.98663	-61	2.67677	-9	4.6091
509.639	5	4.43148	-42	2.98663	17	2.67677	40	4.6091
510.063	-8	4.43148	14	2.98663	2	2.67677	-13	4.6091
510.487	-15	4.43148	-6	2.98663	-60	2.67677	8	4.6091
510.911	15	4.43148	-7	2.98663	60	2.67677	-11	4.6091
511.335	-16	4.43148	34	2.98663	-5	2.67677	-5	4.6091
511.759	40	4.43148	-12	2.98663	-36	2.67677	21	4.6091
512.183	-9	4.43148	-24	2.98663	17	2.67677	-12	4.6091
512.607	9	4.43148	21	2.98663	-25	2.67677	-7	4.6091
513.031	29	4.43148	-1	2.98663	9	2.67677	2	4.6091
513.455	-12	4.43148	35	2.98663	32	2.67677	5	4.6091
513.879	22	4.43148	28	2.98663	-60	2.67677	9	4.6091
514.303	56	4.43148	3	2.98663	-28	2.67677	32	4.6091
514.728	-22	4.43148	-14	2.98663	-14	2.67677	-13	4.6091
515.152	-17	4.43148	4	2.98663	-42	2.67677	-13	4.6091
515.576	22	4.43148	27	2.98663	-32	2.67677	22	4.6091
516	-38	4.43148	-14	2.98663	-20	2.67677	35	4.6091
516.423	21	4.43148	7	2.98663	-22	2.67677	-15	4.6091
516.847	26	4.43148	-28	2.98663	-6	2.67677	5	4.6091
517.271	18	4.43148	3	2.98663	-3	2.67677	-3	4.6091
517.695	14	4.43148	22	2.98663	-56	2.67677	12	4.6091
518.119	-33	4.43148	0	2.98663	4	2.67677	33	4.6091
518.543	-22	4.43148	19	2.98663	-21	2.67677	47	4.6091
518.967	53	4.43148	15	2.98663	21	2.67677	-28	4.6091
519.391	-54	4.43148	-6	2.98663	6	2.67677	-12	4.6091
519.815	-32	4.43148	-31	2.98663	20	2.67677	-4	4.6091
520.239	26	4.43148	46	2.98663	-28	2.67677	41	4.6091
520.663	-62	4.43148	-5	2.98663	4	2.67677	-2	4.6091
521.087	15	4.43148	-2	2.98663	-32	2.67677	-27	4.6091
521.511	26	4.43148	17	2.98663	0	2.67677	40	4.6091
521.935	-36	4.43148	27	2.98663	-27	2.67677	11	4.6091
522.358	21	4.43148	-17	2.98663	-59	2.67677	-6	4.6091
522.782	42	4.43148	-53	2.98663	51	2.67677	17	4.6091
523.206	15	4.43148	1	2.98663	-20	2.67677	-8	4.6091
523.63	-25	4.43148	4	2.98663	-28	2.67677	-14	4.6091
524.054	53	4.43148	-1	2.98663	-5	2.67677	-14	4.6091
524.478	5	4.43148	4	2.98663	-4	2.67677	27	4.6091
524.902	58	4.43148	28	2.98663	5	2.67677	-14	4.6091
525.325	-39	4.43148	5	2.98663	6	2.67677	1	4.6091
525.749	-51	4.43148	-16	2.98663	-28	2.67677	-23	4.6091
526.173	10	4.43148	36	2.98663	23	2.67677	13	4.6091
526.597	-20	4.43148	22	2.98663	31	2.67677	-86	4.6091
527.021	-7	4.43148	-27	2.98663	-44	2.67677	-29	4.6091
527.444	8	4.43148	-6	2.98663	24	2.67677	27	4.6091
527.868	-25	4.43148	18	2.98663	-2	2.67677	10	4.6091
528.292	-50	4.43148	31	2.98663	-21	2.67677	-35	4.6091
528.716	27	4.43148	24	2.98663	38	2.67677	-13	4.6091
529.139	-12	4.43148	29	2.98663	31	2.67677	19	4.6091
529.563	-17	4.43148	3	2.98663	-52	2.67677	-35	4.6091
529.987	13	4.43148	-3	2.98663	24	2.67677	30	4.6091
530.411	-21	4.43148	18	2.98663	10	2.67677	29	4.6091
530.834	-16	4.43148	12	2.98663	-31	2.67677	-17	4.6091
531.258	-1	4.43148	-20	2.98663	23	2.67677	-17	4.6091
531.682	15	4.43148	-34	2.98663	-32	2.67677	21	4.6091
532.105	-5	4.43148	-10	2.98663	28	2.67677	33	4.6091
532.529	-19	4.43148	1	2.98663	19	2.67677	-37	4.6091
532.953	-14	4.43148	-35	2.98663	-69	2.67677	20	4.6091
533.377	28	4.43148	-9	2.98663	22	2.67677	23	4.6091
533.8	-38	4.43148	21	2.98663	11	2.67677	-20	4.6091
534.224	-32	4.43148	-4	2.98663	-40	2.67677	41	4.6091
534.648	67	4.43148	6	2.98663	31	2.67677	7	4.6091
535.071	0	4.43148	32	2.98663	47	2.67677	-5	4.6091
535.495	-44	4.43148	1	2.98663	-28	2.67677	8	4.6091
535.918	18	4.43148	-7	2.98663	-7	2.67677	26	4.6091
536.342	12	4.43148	-23	2.98663	1	2.67677	23	4.6091
536.766	1	4.43148	-22	2.98663	-22	2.67677	16	4.6091
537.189	-1	4.43148	-14	2.98663	-21	2.67677	34	4.6091
537.613	10	4.43148	-30	2.98663	-7	2.67677	20	4.6091
538.036	20	4.43148	29	2.98663	-28	2.67677	8	4.6091
538.46	-4	4.43148	14	2.98663	2	2.67677	-15	4.6091
538.884	2	4.43148	-25	2.98663	-79	2.67677	-36	4.6091
539.307	40	4.43148	-20	2.98663	29	2.67677	22	4.6091
539.731	-47	4.43148	0	2.98663	10	2.67677	5	4.6091
540.154	-13	4.43148	6	2.98663	-56	2.67677	-23	4.6091
540.578	34	4.43148	-14	2.98663	-15	2.67677	2	4.6091
541.001	18	4.43148	9	2.98663	42	2.67677	-11	4.6091
541.425	-50	4.43148	25	2.98663	-32	2.67677	5	4.6091
541.848	19	4.43148	-29	2.98663	10	2.67677	-5	4.6091
542.272	-18	4.43148	-7	2.98663	58	2.67677	14	4.6091
542.696	-22	4.43148	19	2.98663	-31	2.67677	-29	4.6091
543.119	-33	4.43148	-34	2.98663	17	2.67677	27	4.6091
543.543	-25	4.43148	-25	2.98663	41	2.67677	9	4.6091
543.966	16	4.43148	-3	2.98663	-11	2.67677	12	4.6091
544.389	-34	4.43148	-10	2.98663	-29	2.67677	18	4.6091
544.813	2	4.43148	-23	2.98663	4	2.67677	12	4.6091
545.236	81	4.43148	24	2.98663	-1	2.67677	19	4.6091
545.66	3	4.43148	41	2.98663	18	2.67677	1	4.6091
546.083	0	4.43148	12	2.98663	-58	2.67677	-17	4.6091
546.507	43	4.43148	-32	2.98663	9	2.67677	-19	4.6091
546.93	-24	4.43148	-3	2.98663	33	2.67677	18	4.6091
547.354	-20	4.43148	14	2.98663	-69	2.67677	14	4.6091
547.777	18	4.43148	6	2.98663	-11	2.67677	-30	4.6091
548.2	-1	4.43148	13	2.98663	19	2.67677	22	4.6091
548.624	-9	4.43148	1	2.98663	-34	2.67677	-41	4.6091
549.047	39	4.43148	-4	2.98663	8	2.67677	15	4.6091
549.471	12	4.43148	-31	2.98663	13	2.67677	-25	4.6091
549.894	39	4.43148	25	2.98663	-15	2.67677	-51	4.6091
550.317	29	4.43148	-4	2.98663	-7	2.67678	6	4.6091
550.741	-13	4.43148	-58	2.98663	10	2.67678	14	4.6091
551.164	109	4.43148	18	2.98663	7	2.67678	10	4.6091
551.587	-29	4.43148	51	2.98663	-2	2.67678	13	4.6091
552.011	-5	4.43148	7	2.98663	-78	2.67678	-17	4.6091
552.434	61	4.43148	-23	2.98663	-31	2.67678	44	4.6091
552.857	-4	4.43148	8	2.98663	60	2.67678	13	4.6091
553.281	-20	4.43148	26	2.98663	-54	2.67678	-23	4.6091
553.704	48	4.43148	-24	2.98663	4	2.67678	12	4.6091
554.127	29	4.43148	-16	2.98663	-24	2.67678	2	4.6091
554.551	-26	4.43148	16	2.98663	-19	2.67678	-9	4.6091
554.974	19	4.43148	6	2.98663	13	2.67678	15	4.6091
555.397	10	4.43148	23	2.98663	34	2.67678	3	4.6091
555.82	-18	4.43148	9	2.98663	6	2.67678	-16	4.6091
556.244	7	4.43148	39	2.98663	10	2.67678	-18	4.6091
556.667	-27	4.43148	-4	2.98663	4	2.67678	55	4.6091
557.09	53	4.43148	-11	2.98663	18	2.67678	22	4.6091
557.513	0	4.43148	22	2.98663	-7	2.67678	46	4.6091
557.937	-81	4.43148	-42	2.98663	-33	2.67678	11	4.6091
558.36	57	4.43148	-62	2.98663	12	2.67678	0	4.6091
558.783	-38	4.43148	-4	2.98663	12	2.67678	49	4.6091
559.206	-53	4.43148	-9	2.98663	-52	2.67678	18	4.6091
559.629	31	4.43148	-5	2.98663	-24	2.67678	9	4.60911
560.053	-12	4.43148	1	2.98663	3	2.67678	34	4.60911
560.476	-32	4.43148	-20	2.98663	-58	2.67678	3	4.60911
560.899	20	4.43148	-22	2.98663	17	2.67678	-12	4.60911
561.322	-16	4.43148	13	2.98663	10	2.67678	18	4.60911
561.745	-37	4.43148	27	2.98663	-20	2.67679	-8	4.60911
562.168	-6	4.43148	20	2.98663	28	2.67679	-12	4.60911
562.592	14	4.43148	-7	2.98663	-11	2.67679	-23	4.60911
563.015	40	4.43148	10	2.98663	-18	2.67679	22	4.60911
563.438	-11	4.43148	13	2.98663	21	2.6768	-17	4.60911
563.861	-37	4.43148	29	2.98663	-29	2.6768	-48	4.60912
564.284	50	4.43148	-16	2.98663	5	2.67681	2	4.60912
564.707	30	4.43148	7	2.98663	41	2.67681	5	4.60912
565.13	-82	4.43148	29	2.98663	13	2.67682	13	4.60913
565.553	34	4.43148	3	2.98663	25	2.67683	-6	4.60913
565.976	27	4.43148	-35	2.98663	65	2.67684	26	4.60914
566.399	-33	4.43148	13	2.98663	-12	2.67685	-14	4.60914
566.823	38	4.43148	32	2.98663	-14	2.67686	-11	4.60915
567.246	9	4.43148	-1	2.98663	46	2.67687	-1	4.60916
567.669	11	4.43148	8	2.98663	-21	2.67689	-18	4.60917
568.092	3	4.43148	7	2.98663	1	2.67691	13	4.60918
568.515	-29	4.43148	21	2.98663	38	2.67694	42	4.6092
568.938	23	4.43148	17	2.98663	2	2.67696	14	4.60921
569.361	-9	4.43148	16	2.98663	14	2.677	23	4.60923
569.784	-53	4.43148	15	2.98663	20	2.67703	-25	4.60926
570.207	20	4.43148	-18	2.98663	9	2.67708	14	4.60929
570.63	-38	4.43148	46	2.98663	25	2.67713	-8	4.60932
571.053	-47	4.43148	5	2.98663	-24	2.67719	16	4.60936
571.476	67	4.43148	-22	2.98663	6	2.67725	28	4.6094
571.899	18	4.43148	17	2.98663	51	2.67733	30	4.60945
572.322	-53	4.43148	28	2.98663	-22	2.67742	14	4.60951
572.745	24	4.43149	25	2.98663	-23	2.67753	7	4.60958
573.167	10	4.43149	-38	2.98664	54	2.67765	8	4.60966
573.59	-26	4.43149	9	2.98664	32	2.67779	35	4.60976
574.013	45	4.43149	18	2.98664	1	2.67796	30	4.60987
574.436	8	4.4315	-15	2.98664	26	2.67814	5	4.61
574.859	-25	4.4315	-21	2.98664	-35	2.67836	54	4.61015
575.282	-12	4.4315	-17	2.98665	22	2.67861	45	4.61032
575.705	-61	4.43151	-23	2.98665	-9	2.6789	-41	4.61052
576.128	6	4.43151	1	2.98665	2	2.67922	61	4.61075
576.551	8	4.43152	11	2.98666	25	2.6796	-14	4.61102
576.973	-61	4.43153	3	2.98666	-28	2.68003	41	4.61133
577.396	43	4.43154	5	2.98667	13	2.68053	7	4.61168
577.819	-80	4.43156	19	2.98668	46	2.6811	27	4.61209
578.242	-9	4.43157	21	2.98669	-30	2.68175	-6	4.61256
578.665	13	4.43159	31	2.98671	-12	2.68249	-52	4.61311
579.088	13	4.43161	-7	2.98672	26	2.68334	22	4.61373
579.51	-52	4.43164	-14	2.98674	31	2.68431	-20	4.61444
579.933	-8	4.43167	3	2.98677	-40	2.68541	-1	4.61527
580.356	-69	4.43171	-24	2.9868	30	2.68667	-20	4.61621
580.779	12	4.43176	9	2.98683	4	2.6881	-18	4.61728
581.202	-4	4.43182	-6	2.98687	-10	2.68973	21	4.61852
581.624	-48	4.43189	-10	2.98692	-3	2.69157	17	4.61992
582.047	38	4.43197	-17	2.98698	-38	2.69367	-7	4.62153
582.47	20	4.43206	-3	2.98705	41	2.69604	-17	4.62336
582.893	-7	4.43218	-26	2.98714	-15	2.69873	-4	4.62545
583.315	25	4.43231	-53	2.98724	-7	2.70178	-1	4.62782
583.738	25	4.43247	-1	2.98736	42	2.70522	37	4.63052
584.161	18	4.43266	-10	2.98751	-2	2.70912	8	4.63359
584.584	64	4.43289	-33	2.98768	-63	2.71351	14	4.63707
585.006	-15	4.43316	-12	2.98788	-3	2.71846	4	4.64102
585.429	-16	4.43347	-3	2.98812	-5	2.72405	40	4.64549
585.852	59	4.43384	1	2.98841	-35	2.73034	39	4.65056
586.274	14	4.43427	-49	2.98875	26	2.73739	39	4.65627
586.697	13	4.43479	-23	2.98915	-22	2.74535	33	4.66275
587.12	4	4.43539	28	2.98963	0	2.75427	-15	4.67005
587.542	-4	4.43609	11	2.99018	-1	2.76427	31	4.67827
587.965	31	4.43692	-2	2.99084	-26	2.77549	25	4.68754
588.388	58	4.43788	-12	2.99161	12	2.78807	2	4.69798
588.81	-56	4.43901	-13	2.99252	-38	2.8021	-26	4.70969
589.233	62	4.44033	-26	2.99358	-10	2.81782	14	4.72288
589.656	43	4.44186	9	2.99482	66	2.83539	21	4.73767
590.078	3	4.44365	28	2.99628	-54	2.85494	-30	4.75422
590.501	21	4.44573	-9	2.99798	-20	2.87679	10	4.7728
590.923	39	4.44813	10	2.99996	61	2.90106	-14	4.79353
591.346	-33	4.45093	11	3.00227	-24	2.92814	-5	4.81677
591.768	85	4.45417	25	3.00496	-30	2.95818	3	4.84266
592.191	8	4.45792	-31	3.00809	32	2.99162	33	4.87161
592.614	-4	4.46225	-33	3.01172	-57	3.02875	65	4.90388
593.036	48	4.46724	10	3.01592	14	3.06982	28	4.93974
593.459	-32	4.47301	-21	3.0208	-1	3.11542	9	4.97972
593.881	-1	4.47963	3	3.02642	-40	3.16578	27	5.02405
594.304	22	4.48727	-3	3.03293	-24	3.2216	31	5.07339
594.726	16	4.49601	22	3.04043	22	3.28313	2	5.128
595.149	-15	4.50607	8	3.04908	-23	3.35121	19	5.18866
595.571	16	4.51756	-1	3.05901	29	3.42612	11	5.25566
595.994	-27	4.53074	-7	3.07045	-13	3.50885	-6	5.32994
596.416	-16	4.54577	-6	3.08354	-41	3.59971	4	5.41182
596.839	13	4.56296	-25	3.09858	9	3.69989	23	5.50244
597.261	3	4.58251	28	3.11576	-14	3.80971	24	5.60214
597.684	19	4.60482	41	3.13545	-44	3.93057	-36	5.71225
598.106	-10	4.63014	-28	3.15787	20	4.06282	6	5.83316
598.528	-4	4.65888	-17	3.18343	6	4.20774	-17	5.96611
598.951	4	4.69156	21	3.21261	-23	4.36679	-13	6.11251
599.373	-22	4.7285	26	3.24571	-13	4.54036	-12	6.27281
599.796	-11	4.77039	-16	3.2834	10	4.7305	33	6.44899
600.218	52	4.81762	-5	3.32606	12	4.93762	-19	6.64151
600.64	-57	4.87091	45	3.37438	37	5.16354	4	6.85216
601.063	-3	4.93114	38	3.42919	-60	5.41036	7	7.083
601.485	54	4.99878	-19	3.49097	-22	5.67848	5	7.33451
601.908	-66	5.07501	31	3.56086	26	5.97085	-8	7.60958
602.33	9	5.16042	6	3.63945	-41	6.28788	-30	7.9087
602.752	7	5.25621	-5	3.7279	17	6.63209	21	8.23438
603.175	-17	5.36376	6	3.82757	25	7.00641	-14	8.58951
603.597	-18	5.48381	-5	3.93921	-38	7.41116	5	8.97454
604.019	13	5.61793	-22	4.06437	35	7.84941	37	9.39253
604.442	-11	5.76796	24	4.20485	-27	8.32466	18	9.84695
604.864	35	5.93478	2	4.36159	9	8.83711	-45	10.3382
605.286	18	6.12045	33	4.53662	62	9.39043	1	10.8698
605.709	25	6.32736	22	4.73232	7	9.98879	-10	11.4461
606.131	21	6.55655	36	4.94981	-10	10.6322	-7	12.0672
606.553	-47	6.81067	16	5.19172	49	11.3249	13	12.7374
606.975	33	7.09208	-8	5.46047	19	12.0701	-13	13.4599
607.398	63	7.40407	16	5.75937	24	12.8729	58	14.2399
607.82	-4	7.74791	33	6.0898	24	13.7329	47	15.0771
608.242	22	8.12721	16	6.45543	-5	14.6554	-20	15.9769
608.664	33	8.54509	-27	6.85946	38	15.644	9	16.9429
609.087	-29	9.00603	-16	7.30645	64	16.705	5	17.9816
609.509	8	9.5114	13	7.79799	-58	17.8372	-13	19.092
609.931	19	10.066	-18	8.33899	48	19.0471	-8	20.2806
610.353	1	10.6739	-11	8.93365	10	20.3387	56	21.5514
610.775	27	11.3394	28	9.58643	-8	21.7162	-55	22.9089
611.197	-12	12.0668	-14	10.302	32	23.184	8	24.3575
611.62	2	12.863	-6	11.0874	-33	24.7503	22	25.9053
612.042	57	13.7291	0	11.9441	21	26.4121	10	27.5498
612.464	3	14.6723	10	12.8795	11	28.1776	25	29.2991
612.886	-9	15.6981	4	13.8994	-14	30.0514	6	31.158
613.308	37	16.8121	6	15.0099	38	32.0384	76	33.1313
613.73	31	18.0204	72	16.2175	53	34.1431	-31	35.2237
614.153	16	19.3325	0	17.5321	11	36.3758	-22	37.4456
614.575	58	20.7486	-6	18.9544	56	38.7309	17	39.7912
614.997	-57	22.2785	48	20.4947	69	41.2182	63	42.2707
615.419	-20	23.9292	11	22.1604	-20	43.8426	15	44.8887
615.841	26	25.7076	14	23.9594	3	46.6088	58	47.6501
616.263	-17	27.6212	38	25.8994	39	49.5216	21	50.5596
616.685	64	29.6775	52	27.9888	35	52.5856	71	53.6217
617.107	30	31.884	36	30.2359	33	55.8055	9	56.8411
617.529	42	34.2487	24	32.6491	16	59.1856	33	60.222
617.951	70	36.7792	91	35.2371	51	62.7305	57	63.7686
618.373	-22	39.4836	67	38.0088	52	66.4442	54	67.485
618.795	42	42.3699	52	40.9728	12	70.3308	54	71.375
619.217	60	45.446	16	44.138	47	74.3941	61	75.442
619.639	11	48.7198	44	47.5133	36	78.6377	41	79.6894
620.061	6	52.1992	23	51.1073	-7	83.065	11	84.1201
620.483	55	55.8919	-3	54.9289	96	87.679	57	88.7368
620.905	23	59.8054	42	58.9864	65	92.4825	76	93.5418
621.327	65	63.9471	37	63.2881	54	97.4779	91	98.5369
621.749	79	68.3241	53	67.842	94	102.667	70	103.724
622.171	18	72.943	58	72.6558	84	108.052	79	109.103
622.593	87	77.8102	50	77.7368	24	113.634	65	114.675
623.015	37	82.9316	57	83.0917	104	119.414	62	120.441
623.437	112	88.3125	80	88.7268	78	125.391	111	126.4
623.859	119	93.9579	77	94.6477	110	131.567	111	132.55
624.281	45	99.8718	92	100.86	106	137.94	87	138.89
624.703	35	106.058	96	107.366	78	144.509	71	145.418
625.124	129	112.503	88	114.155	130	151.256	174	152.115
625.546	56	119.24	120	121.261	162	158.212	107	159.009
625.968	52	126.255	99	128.669	97	165.356	184	166.08
626.39	130	133.547	104	136.381	149	172.685	152	173.324
626.812	101	141.117	138	144.395	188	180.196	151	180.735
627.234	68	148.962	82	152.71	111	187.883	128	188.306
627.656	157	157.079	63	161.323	191	195.742	194	196.031
628.077	129	165.444	147	170.208	174	203.745	189	203.884
628.499	144	174.091	147	179.402	159	211.926	122	211.892
628.921	113	182.994	175	188.878	190	220.256	222	220.029
629.343	123	192.146	101	198.626	174	228.729	173	228.284
629.765	208	201.536	185	208.638	229	237.335	197	236.648
630.186	121	211.132	131	218.877	214	246.043	216	245.088
630.608	112	220.967	145	229.38	229	254.885	189	253.634
631.03	250	231.005	189	240.107	238	263.829	294	262.252
631.452	150	241.233	208	251.043	289	272.863	247	270.929
631.873	181	251.609	195	262.145	256	281.954	304	279.63
632.295	257	262.166	163	273.445	297	291.132	277	288.384
632.717	232	272.86	235	284.899	339	300.362	326	297.153
633.139	183	283.673	234	296.484	236	309.63	331	305.923
633.56	265	294.556	250	308.148	302	318.898	298	314.657
633.982	308	305.54	305	319.924	365	328.197	325	323.38
634.404	312	316.575	323	331.758	295	337.488	359	332.055
634.825	318	327.612	293	343.595	312	346.734	362	340.643
635.247	366	338.677	311	355.463	420	355.962	382	349.17
635.669	359	349.718	368	367.305	371	365.133	375	357.596
636.09	353	360.682	417	379.064	383	374.21	371	365.884
636.512	342	371.594	405	390.764	447	383.217	373	374.056
636.934	416	382.398	435	402.346	448	392.115	449	382.074
637.355	408	393.043	435	413.753	529	400.867	393	389.902
637.777	395	403.548	527	425.004	428	409.496	425	397.559
638.199	497	413.859	442	436.042	454	417.964	474	405.009
638.62	480	423.924	506	446.808	508	426.233	434	412.218
639.042	434	433.76	500	457.321	415	434.326	463	419.203
639.463	544	443.293	528	467.499	522	442.186	506	425.913
639.885	549	452.539	507	477.358	524	449.833	518	432.365
640.307	549	461.446	549	486.843	494	457.232	468	438.526
640.728	571	469.967	588	495.902	511	464.35	508	444.368
641.15	553	478.116	560	504.549	474	471.203	522	449.903
641.571	639	485.828	682	512.713	538	477.745	535	455.092
641.993	585	493.115	611	520.408	541	483.99	532	459.946
642.414	573	499.918	580	527.569	547	489.895	477	464.429
642.836	635	506.248	666	534.207	565	495.474	524	468.552
643.257	519	512.053	675	540.267	592	500.687	482	472.283
643.679	491	517.341	618	545.757	475	505.546	541	475.631
644.1	636	522.07	630	550.632	531	510.017	471	478.571
644.522	606	526.246	602	554.897	545	514.11	536	481.109
644.943	505	529.835	649	558.518	488	517.795	524	483.227
645.365	617	532.841	613	561.498	550	521.081	515	484.929
645.786	537	535.24	585	563.814	594	523.944	447	486.202
646.207	527	537.031	583	565.463	515	526.386	491	487.047
646.629	560	538.211	596	566.443	539	528.405	463	487.464
647.05	525	538.769	609	566.745	595	529.986	473	487.447
647.472	526	538.707	583	566.369	496	531.132	497	486.999
647.893	552	538.024	516	565.318	484	531.836	478	486.121
648.315	527	536.72	499	563.591	498	532.099	443	484.812
648.736	519	534.806	455	561.203	542	531.918	459	483.083
649.157	477	532.285	524	558.159	525	531.297	447	480.933
649.579	448	529.16	522	554.46	485	530.232	430	478.364
650	464	525.454	495	550.136	536	528.733	444	475.394
650.421	456	521.174	494	545.196	585	526.8	441	472.025
650.843	444	516.323	490	539.642	419	524.432	428	468.256
651.264	539	510.94	483	533.521	521	521.646	489	464.116
651.685	393	505.032	454	526.84	534	518.445	473	459.606
652.107	382	498.603	475	519.606	482	514.827	374	454.727
652.528	485	491.706	470	511.877	476	510.818	458	449.513
652.949	417	484.347	471	503.662	514	506.419	425	443.967
653.371	460	476.532	414	494.968	511	501.631	404	438.089
653.792	446	468.323	427	485.865	458	496.486	445	431.922
654.213	427	459.728	422	476.363	472	490.986	425	425.466
654.634	433	450.774	373	466.491	492	485.145	416	418.737
655.056	419	441.466	397	456.256	452	478.96	419	411.736
655.477	382	431.877	350	445.738	400	472.477	329	404.511
655.898	431	422.013	358	434.946	418	465.695	341	397.065
656.319	388	411.903	390	423.912	548	458.631	368	389.413
656.74	300	401.577	401	412.668	423	451.299	307	381.574
657.162	359	391.039	356	401.219	375	443.699	286	373.545
657.583	374	380.367	311	389.651	442	435.883	332	365.384
658.004	316	369.566	372	377.969	333	427.851	332	357.088
658.425	368	358.664	331	366.204	372	419.619	310	348.675
658.846	329	347.688	350	354.386	393	411.205	341	340.164
659.267	278	336.667	290	342.546	292	402.628	322	331.571
659.689	334	325.6	335	330.682	347	393.882	261	322.893
660.11	303	314.567	282	318.881	392	385.029	279	314.189
660.531	270	303.565	291	307.139	354	376.064	251	305.454
660.952	309	292.619	319	295.482	309	367.005	283	296.704
661.373	229	281.751	371	283.935	347	357.869	244	287.956
661.794	328	270.983	271	272.521	310	348.673	291	279.225
662.215	233	260.337	317	261.26	358	339.434	243	270.525
662.636	202	249.83	288	250.173	290	330.168	242	261.87
663.057	294	239.482	268	239.278	294	320.892	226	253.276
663.479	258	229.286	231	228.567	315	311.598	234	244.734
663.9	207	219.304	232	218.107	313	302.347	276	236.297
664.321	278	209.528	237	207.887	258	293.129	235	227.958
664.742	220	199.969	167	197.917	292	283.961	219	219.726
665.163	162	190.639	174	188.211	239	274.854	223	211.613
665.584	216	181.549	210	178.777	255	265.823	189	203.628
666.005	166	172.707	198	169.623	228	256.879	241	195.78
666.426	183	164.121	203	160.756	239	248.034	197	188.078
666.847	141	155.798	184	152.183	242	239.299	152	180.529
667.268	109	147.741	165	143.906	262	230.685	110	173.14
667.689	165	139.957	133	135.928	189	222.201	181	165.918
668.11	208	132.446	163	128.252	206	213.857	179	158.867
668.53	138	125.228	188	120.895	211	205.679	140	152.009
668.951	157	118.27	171	113.821	193	197.637	145	145.315
669.372	135	111.588	133	107.046	210	189.758	164	138.805
669.793	102	105.181	169	100.569	171	182.047	164	132.482
670.214	156	99.0471	165	94.3849	158	174.511	130	126.348
670.635	123	93.1837	81	88.4901	199	167.153	183	120.405
671.056	102	87.5872	136	82.8796	198	159.98	117	114.654
671.477	129	82.2531	117	77.5477	164	152.994	115	109.095
671.898	112	77.1768	110	72.4883	123	146.198	140	103.729
672.319	119	72.3527	108	67.6945	129	139.595	142	98.5538
672.739	136	67.7855	100	63.1695	175	133.202	162	93.5813
673.16	89	63.4472	113	58.8844	142	126.989	155	88.786
673.581	142	59.3422	79	54.8421	134	120.974	132	84.178
674.002	139	55.4635	138	51.0344	134	115.155	134	79.7552
674.423	75	51.8037	121	47.453	120	109.534	87	75.5149
674.844	97	48.3554	62	44.0892	118	104.109	99	71.4542
675.264	112	45.1183	75	40.9415	198	98.8909	103	67.5788
675.685	59	42.0693	87	37.9863	129	93.8539	141	63.8668
676.106	167	39.2084	108	35.2225	114	89.0085	103	60.3238
676.527	105	36.5277	83	32.6414	126	84.3524	85	56.946
676.947	74	34.025	116	30.2397	97	79.8933	147	53.7364
677.368	111	31.6805	113	27.9975	122	75.6071	113	50.6757
677.789	60	29.4927	78	25.9123	137	71.5014	92	47.7671
678.21	106	27.4539	97	23.9757	76	67.5726	110	45.0061
678.63	123	25.5607	90	22.1838	105	63.8257	107	42.394
679.051	122	23.7967	122	20.5201	148	60.239	85	39.9137
679.472	105	22.1595	102	18.9814	102	56.8175	86	37.5668
679.892	110	20.6453	112	17.5635	110	53.5644	98	35.3536
680.313	40	19.2401	113	16.2524	156	50.4598	115	33.2586
680.734	76	17.941	22	15.0448	81	47.5073	44	31.2826
681.154	127	16.7443	78	13.9365	152	44.7085	111	29.425
681.575	61	15.6382	93	12.9159	71	42.0457	95	27.6723
681.996	91	14.6195	86	11.9796	43	39.5207	75	26.0242
682.416	71	13.6849	90	11.1238	135	37.1344	54	24.4797
682.837	70	12.8243	79	10.3388	49	34.8708	88	23.0269
683.258	84	12.035	27	9.62164	88	32.7307	79	21.665
683.678	65	11.3135	57	8.96872	127	30.7141	85	20.3927
684.099	72	10.6518	64	8.37227	60	28.8067	114	19.1996
684.519	73	10.0486	47	7.8307	90	27.0129	92	18.0872
684.94	29	9.49673	67	7.33727	100	25.3196	45	17.0462
685.361	56	8.99381	54	6.88942	54	23.7265	62	16.0753
685.781	84	8.53709	61	6.4844	113	22.2325	67	15.1729
686.202	76	8.12089	72	6.11683	75	20.8263	51	14.3309
686.622	95	7.74389	68	5.78528	50	19.5102	44	13.5498
687.043	120	7.4012	22	5.48519	87	18.2737	94	12.8225
687.463	78	7.09158	65	5.21521	109	17.1187	62	12.1492
687.884	34	6.81086	63	4.97148	31	16.0356	37	11.5235
688.304	66	6.55786	45	4.75278	121	15.0257	65	10.9454
688.725	48	6.32906	83	4.55586	72	14.0805	78	10.4093
689.145	45	6.12337	16	4.37963	68	13.2009	39	9.91488
689.566	24	5.93782	34	4.22135	137	12.3792	27	9.45727
689.986	-8	5.77144	28	4.08006	54	11.616	44	9.03614
690.407	62	5.62173	89	3.9535	82	10.9043	21	8.64712
690.827	-15	5.48781	80	3.84082	90	10.2445	52	8.2898
691.247	30	5.36789	36	3.74037	54	9.6318	36	7.96113
691.668	45	5.26037	39	3.65074	91	9.0621	69	7.65841
692.088	9	5.16457	57	3.57124	73	8.53538	14	7.38118
692.509	64	5.0789	61	3.50049	22	8.04653	68	7.12633
692.929	40	5.00275	43	3.4379	82	7.5954	45	6.89341
693.349	6	4.93497	29	3.38246	54	7.17843	31	6.6802
693.77	43	4.87459	14	3.33331	24	6.7925	21	6.48478
694.19	34	4.82111	31	3.28999	45	6.43734	49	6.30668
694.61	41	4.7737	41	3.25177	75	6.10996	74	6.14413
695.031	24	4.73161	60	3.21801	8	5.8078	33	5.99558
695.451	14	4.69448	68	3.18838	104	5.53048	76	5.86059
695.871	28	4.66167	33	3.16233	47	5.27556	55	5.73774
696.292	50	4.63266	28	3.13941	71	5.04092	-7	5.6258
696.712	-4	4.60716	37	3.11936	69	4.82615	45	5.52437
697.132	-36	4.58471	5	3.10181	33	4.62928	33	5.43232
697.553	53	4.56494	35	3.08643	59	4.44855	38	5.34869
697.973	21	4.54762	38	3.07302	58	4.28359	6	5.27313
698.393	-6	4.53243	12	3.06133	20	4.13277	33	5.20476
698.813	84	4.51912	44	3.05114	62	3.99502	24	5.14296
699.234	-13	4.50746	22	3.04226	47	3.86902	23	5.08701
699.654	62	4.49729	-7	3.03456	-16	3.75442	40	5.03667
700.074	29	4.48842	11	3.02787	39	3.65003	66	4.99128
700.494	5	4.48069	40	3.02208	57	3.55503	44	4.95041
700.915	20	4.47394	52	3.01705	-7	3.46844	14	4.91356
701.335	10	4.46809	-8	3.01272	38	3.38997	-15	4.88052
701.755	20	4.46301	7	3.00897	40	3.31875	47	4.85085
702.175	27	4.4586	29	3.00574	4	3.25416	23	4.82423
702.595	-27	4.45479	12	3.00296	43	3.19563	-8	4.80037
703.015	8	4.45148	5	3.00056	34	3.14265	22	4.77901
703.436	54	4.44862	37	2.9985	66	3.09463	44	4.75985
703.856	6	4.44616	24	2.99674	35	3.05134	18	4.74278
704.276	32	4.44403	33	2.99522	-1	3.01226	-7	4.72753
704.696	58	4.4422	8	2.99393	30	2.977	43	4.71393
705.116	-16	4.44063	40	2.99282	74	2.94523	21	4.70181
705.536	-29	4.43928	13	2.99188	-31	2.91662	34	4.69102
705.956	42	4.43812	-7	2.99107	60	2.89088	-1	4.68142
706.376	27	4.43712	6	2.99038	53	2.86775	19	4.67289
706.796	22	4.43627	53	2.9898	6	2.84697	17	4.66531
707.216	-8	4.43555	31	2.9893	51	2.82833	25	4.65859
707.636	17	4.43493	-11	2.98888	-15	2.81161	15	4.65264
708.056	29	4.4344	31	2.98852	44	2.79664	7	4.64736
708.477	-6	4.43395	24	2.98822	29	2.78322	13	4.64269
708.897	34	4.43356	67	2.98796	35	2.77124	19	4.63857
709.317	89	4.43324	27	2.98775	45	2.76055	-27	4.63493
709.737	-13	4.43296	-5	2.98757	44	2.751	-1	4.63172
710.157	16	4.43272	0	2.98741	-22	2.74249	3	4.62889
710.576	82	4.43253	17	2.98728	46	2.73492	73	4.62641
710.996	31	4.43236	27	2.98718	25	2.72816	-1	4.62422
711.416	-2	4.43222	-10	2.98708	-19	2.72216	5	4.6223
711.836	56	4.4321	-7	2.98701	52	2.71682	50	4.62061
712.256	-13	4.432	23	2.98694	54	2.71208	7	4.61912
712.676	15	4.43191	6	2.98689	-49	2.70787	2	4.61782
713.096	51	4.43184	-5	2.98685	12	2.70415	10	4.61669
713.516	39	4.43178	17	2.98681	20	2.70085	60	4.61569
713.936	15	4.43173	25	2.98678	-39	2.69793	-5	4.61482
714.356	-11	4.43169	13	2.98675	34	2.69535	-6	4.61406
714.776	34	4.43165	2	2.98673	11	2.69307	24	4.6134
715.196	43	4.43162	34	2.98671	17	2.69105	-26	4.61282
715.615	3	4.4316	2	2.9867	54	2.68928	-1	4.61232
716.035	-7	4.43158	2	2.98669	2	2.68772	27	4.61188
716.455	56	4.43156	22	2.98668	17	2.68635	8	4.6115
716.875	-26	4.43155	7	2.98667	46	2.68514	-1	4.61117
717.295	-42	4.43153	1	2.98666	-16	2.68407	16	4.61089
717.715	44	4.43153	-20	2.98666	45	2.68314	48	4.61064
718.134	38	4.43152	18	2.98665	36	2.68232	20	4.61043
718.554	-39	4.43151	42	2.98665	-28	2.68161	11	4.61024
718.974	40	4.4315	-13	2.98664	26	2.68098	19	4.61008
719.394	17	4.4315	-4	2.98664	44	2.68043	27	4.60994
719.813	52	4.4315	75	2.98664	12	2.67995	-12	4.60982
720.233	-15	4.43149	-8	2.98664	19	2.67953	-1	4.60972
720.653	-6	4.43149	6	2.98664	13	2.67916	4	4.60963
721.073	57	4.43149	32	2.98664	28	2.67884	21	4.60955
721.492	-22	4.43149	-43	2.98663	-8	2.67857	18	4.60949
721.912	4	4.43149	26	2.98663	-34	2.67833	-5	4.60943
722.332	87	4.43148	24	2.98663	33	2.67811	57	4.60938
722.751	4	4.43148	-21	2.98663	44	2.67793	-3	4.60934
723.171	-48	4.43148	21	2.98663	-15	2.67777	18	4.60931
723.591	56	4.43148	39	2.98663	-1	2.67764	18	4.60928
724.01	6	4.43148	-24	2.98663	29	2.67752	13	4.60925
724.43	-52	4.43148	23	2.98663	-16	2.67741	22	4.60923
724.85	35	4.43148	-23	2.98663	13	2.67732	19	4.60921
725.269	10	4.43148	8	2.98663	40	2.67725	28	4.60919
725.689	0	4.43148	-4	2.98663	-15	2.67718	5	4.60918
726.108	53	4.43148	18	2.98663	39	2.67712	17	4.60917
726.528	20	4.43148	13	2.98663	66	2.67707	-37	4.60916
726.948	16	4.43148	38	2.98663	19	2.67703	19	4.60915
727.367	-36	4.43148	3	2.98663	20	2.67699	2	4.60914
727.787	-26	4.43148	-1	2.98663	15	2.67696	-11	4.60914
728.206	78	4.43148	11	2.98663	26	2.67693	22	4.60913
728.626	-29	4.43148	7	2.98663	24	2.67691	15	4.60913
729.045	9	4.43148	16	2.98663	-41	2.67689	6	4.60912
729.465	29	4.43148	-1	2.98663	-7	2.67687	-6	4.60912
729.884	1	4.43148	21	2.98663	44	2.67686	39	4.60912
730.304	-20	4.43148	5	2.98663	-11	2.67685	-6	4.60911
730.723	12	4.43148	-40	2.98663	-15	2.67684	47	4.60911
731.143	8	4.43148	-14	2.98663	25	2.67683	38	4.60911
731.562	-35	4.43148	-7	2.98663	-21	2.67682	38	4.60911
731.982	-6	4.43148	1	2.98663	14	2.67681	1	4.60911
732.401	11	4.43148	6	2.98663	48	2.67681	-10	4.60911
732.821	6	4.43148	43	2.98663	23	2.6768	37	4.60911
733.24	1	4.43148	-7	2.98663	3	2.6768	9	4.60911
733.66	-20	4.43148	18	2.98663	-14	2.67679	3	4.60911
734.079	21	4.43148	9	2.98663	-2	2.67679	15	4.60911
734.498	-34	4.43148	56	2.98663	63	2.67679	2	4.6091
734.918	-40	4.43148	14	2.98663	-24	2.67679	23	4.6091
735.337	50	4.43148	5	2.98663	19	2.67678	11	4.6091
735.756	-20	4.43148	-29	2.98663	74	2.67678	44	4.6091
736.176	-35	4.43148	35	2.98663	-65	2.67678	11	4.6091
736.595	30	4.43148	25	2.98663	-8	2.67678	43	4.6091
737.015	21	4.43148	-43	2.98663	45	2.67678	-28	4.6091
737.434	-4	4.43148	14	2.98663	-12	2.67678	-15	4.6091
737.853	24	4.43148	34	2.98663	0	2.67678	31	4.6091
738.272	30	4.43148	-34	2.98663	1	2.67678	36	4.6091
738.692	14	4.43148	28	2.98663	-24	2.67678	12	4.6091
739.111	-44	4.43148	-4	2.98663	-2	2.67678	2	4.6091
739.53	-18	4.43148	3	2.98663	-7	2.67678	-10	4.6091
739.95	35	4.43148	0	2.98663	-7	2.67678	34	4.6091
740.369	4	4.43148	12	2.98663	41	2.67678	8	4.6091
740.788	-20	4.43148	-8	2.98663	-32	2.67678	-2	4.6091
741.207	50	4.43148	-51	2.98663	48	2.67678	7	4.6091
741.627	36	4.43148	18	2.98663	66	2.67678	4	4.6091
742.046	-24	4.43148	23	2.98663	-50	2.67678	-11	4.6091
742.465	52	4.43148	-22	2.98663	9	2.67678	-1	4.6091
742.884	-14	4.43148	-21	2.98663	26	2.67678	33	4.6091
743.303	-30	4.43148	9	2.98663	-17	2.67678	17	4.6091
743.722	8	4.43148	3	2.98663	-24	2.67678	-4	4.6091
744.142	-14	4.43148	-32	2.98663	69	2.67678	47	4.6091
744.561	-19	4.43148	30	2.98663	-9	2.67678	-3	4.6091
744.98	7	4.43148	18	2.98663	4	2.67678	1	4.6091
745.399	-4	4.43148	2	2.98663	19	2.67678	-2	4.6091
745.818	29	4.43148	9	2.98663	-23	2.67678	32	4.6091
746.237	-22	4.43148	31	2.98663	3	2.67678	26	4.6091
746.656	-30	4.43148	28	2.98663	-16	2.67677	-62	4.6091
747.075	19	4.43148	13	2.98663	20	2.67677	-7	4.6091
747.495	-5	4.43148	16	2.98663	23	2.67677	33	4.6091
747.914	-23	4.43148	15	2.98663	-18	2.67677	-15	4.6091
748.333	20	4.43148	-6	2.98663	40	2.67677	-7	4.6091
748.752	-19	4.43148	-31	2.98663	63	2.67677	56	4.6091
749.171	-42	4.43148	-9	2.98663	-22	2.67677	21	4.6091
749.59	19	4.43148	29	2.98663	-53	2.67677	31	4.6091
750.009	16	4.43148	-6	2.98663	61	2.67677	-2	4.6091
750.428	-1	4.43148	12	2.98663	-25	2.67677	-7	4.6091
750.847	-25	4.43148	-11	2.98663	-20	2.67677	-7	4.6091
751.266	3	4.43148	-22	2.98663	12	2.67677	11	4.6091
751.685	26	4.43148	40	2.98663	-22	2.67677	16	4.6091
752.104	33	4.43148	11	2.98663	15	2.67677	3	4.6091
752.523	21	4.43148	-5	2.98663	11	2.67677	-7	4.6091
752.942	32	4.43148	-42	2.98663	-26	2.67677	14	4.6091
753.36	29	4.43148	-5	2.98663	80	2.67677	-29	4.6091
753.779	-41	4.43148	25	2.98663	-17	2.67677	8	4.6091
754.198	13	4.43148	1	2.98663	12	2.67677	0	4.6091
754.617	-6	4.43148	17	2.98663	18	2.67677	41	4.6091
755.036	-26	4.43148	8	2.98663	-24	2.67677	28	4.6091
755.455	31	4.43148	20	2.98663	-29	2.67677	46	4.6091
755.874	-50	4.43148	5	2.98663	-1	2.67677	-4	4.6091
756.293	-19	4.43148	13	2.98663	11	2.67677	35	4.6091
756.711	-23	4.43148	32	2.98663	23	2.67677	2	4.6091
757.13	-13	4.43148	-14	2.98663	6	2.67677	-16	4.6091
757.549	59	4.43148	-10	2.98663	-5	2.67677	47	4.6091
757.968	26	4.43148	-31	2.98663	-12	2.67677	19	4.6091
758.387	-19	4.43148	-3	2.98663	1	2.67677	16	4.6091
758.806	20	4.43148	-25	2.98663	-36	2.67677	-22	4.6091
759.224	8	4.43148	39	2.98663	46	2.67677	30	4.6091
759.643	-28	4.43148	-8	2.98663	-22	2.67677	22	4.6091
760.062	-4	4.43148	-48	2.98663	-35	2.67677	16	4.6091
760.481	12	4.43148	-27	2.98663	6	2.67677	-8	4.6091
760.899	19	4.43148	12	2.98663	-28	2.67677	-34	4.6091
761.318	35	4.43148	13	2.98663	21	2.67677	11	4.6091
761.737	27	4.43148	-25	2.98663	30	2.67677	-17	4.6091
762.155	12	4.43148	0	2.98663	-51	2.67677	-7	4.6091
762.574	-2	4.43148	38	2.98663	10	2.67677	11	4.6091
762.993	-11	4.43148	-15	2.98663	29	2.67677	-8	4.6091
763.412	2	4.43148	21	2.98663	-21	2.67677	25	4.6091
763.83	18	4.43148	20	2.98663	-6	2.67677	3	4.6091
764.249	-18	4.43148	23	2.98663	18	2.67677	-36	4.6091
764.667	13	4.43148	-4	2.98663	-7	2.67677	-34	4.6091
765.086	13	4.43148	-6	2.98663	18	2.67677	40	4.6091
765.505	-49	4.43148	12	2.98663	31	2.67677	-18	4.6091
765.923	21	4.43148	-12	2.98663	-19	2.67677	2	4.6091
766.342	42	4.43148	-62	2.98663	57	2.67677	-5	4.6091
766.76	8	4.43148	40	2.98663	-7	2.67677	-65	4.6091
767.179	32	4.43148	5	2.98663	6	2.67677	0	4.6091
767.598	16	4.43148	14	2.98663	41	2.67677	-3	4.6091
768.016	-30	4.43148	8	2.98663	-10	2.67677	-27	4.6091
768.435	41	4.43148	28	2.98663	-1	2.67677	-7	4.6091
768.853	-33	4.43148	-17	2.98663	29	2.67677	-8	4.6091
769.272	-22	4.43148	-39	2.98663	-11	2.67677	-9	4.6091
769.69	25	4.43148	-39	2.98663	33	2.67677	-9	4.6091
770.109	-18	4.43148	5	2.98663	5	2.67677	-10	4.6091
770.527	-12	4.43148	3	2.98663	-5	2.67677	-13	4.6091
770.946	30	4.43148	15	2.98663	7	2.67677	-10	4.6091
771.364	-21	4.43148	-1	2.98663	18	2.67677	-11	4.6091
771.783	-42	4.43148	7	2.98663	-63	2.67677	-7	4.6091
772.201	11	4.43148	-13	2.98663	14	2.67677	63	4.6091
772.62	-19	4.43148	26	2.98663	35	2.67677	7	4.6091
773.038	-1	4.43148	34	2.98663	-49	2.67677	-3	4.6091
773.456	10	4.43148	-8	2.98663	66	2.67677	-38	4.6091
773.875	-3	4.43148	8	2.98663	55	2.67677	15	4.6091
774.293	1	4.43148	36	2.98663	2	2.67677	-9	4.6091
774.712	-11	4.43148	-16	2.98663	-16	2.67677	6	4.6091
775.13	-30	4.43148	-17	2.98663	-5	2.67677	55	4.6091
775.548	31	4.43148	-44	2.98663	12	2.67677	5	4.6091
775.967	-20	4.43148	32	2.98663	16	2.67677	-16	4.6091
776.385	-41	4.43148	-18	2.98663	-7	2.67677	32	4.6091
776.803	11	4.43148	42	2.98663	45	2.67677	18	4.6091
777.222	-35	4.43148	-14	2.98663	23	2.67677	17	4.6091
777.64	-28	4.43148	17	2.98663	-23	2.67677	10	4.6091
778.058	-2	4.43148	-12	2.98663	23	2.67677	16	4.6091
778.477	-18	4.43148	-1	2.98663	34	2.67677	11	4.6091
778.895	-4	4.43148	50	2.98663	-22	2.67677	-60	4.6091
779.313	11	4.43148	-62	2.98663	42	2.67677	50	4.6091
779.731	-3	4.43148	-14	2.98663	28	2.67677	16	4.6091
780.15	-3	4.43148	25	2.98663	-38	2.67677	20	4.6091
780.568	-33	4.43148	7	2.98663	19	2.67677	27	4.6091
780.986	26	4.43148	-18	2.98663	-11	2.67677	-9	4.6091
781.404	27	4.43148	-4	2.98663	24	2.67677	-22	4.6091
781.822	-28	4.43148	7	2.98663	6	2.67677	-25	4.6091
782.241	-19	4.43148	-35	2.98663	-45	2.67677	1	4.6091
782.659	46	4.43148	-4	2.98663	5	2.67677	32	4.6091
783.077	30	4.43148	7	2.98663	38	2.67677	34	4.6091
783.495	10	4.43148	26	2.98663	-51	2.67677	32	4.6091
783.913	38	4.43148	-15	2.98663	-21	2.67677	26	4.6091
784.331	-35	4.43148	13	2.98663	27	2.67677	-6	4.6091
784.749	-18	4.43148	-2	2.98663	-14	2.67677	1	4.6091
785.168	73	4.43148	-7	2.98663	21	2.67677	9	4.6091
785.586	-20	4.43148	8	2.98663	43	2.67677	10	4.6091
786.004	-18	4.43148	23	2.98663	1	2.67677	-12	4.6091
786.422	-1	4.43148	16	2.98663	-31	2.67677	-4	4.6091
786.84	6	4.43148	-4	2.98663	-12	2.67677	0	4.6091
787.258	48	4.43148	35	2.98663	-10	2.67677	-8	4.6091
787.676	-19	4.43148	-26	2.98663	-5	2.67677	-2	4.6091
788.094	-22	4.43148	-32	2.98663	-18	2.67677	0	4.6091
788.512	47	4.43148	-1	2.98663	59	2.67677	-5	4.6091
788.93	-6	4.43148	-7	2.98663	8	2.67677	-5	4.6091
789.348	-22	4.43148	-11	2.98663	-4	2.67677	-15	4.6091
789.766	39	4.43148	6	2.98663	26	2.67677	-3	4.6091
790.184	11	4.43148	-9	2.98663	23	2.67677	-25	4.6091
790.602	10	4.43148	16	2.98663	-56	2.67677	-17	4.6091
791.02	27	4.43148	-9	2.98663	-10	2.67677	-19	4.6091
791.438	5	4.43148	-28	2.98663	-23	2.67677	24	4.6091
791.856	2	4.43148	20	2.98663	-15	2.67677	-42	4.6091
792.274	-6	4.43148	-12	2.98663	-1	2.67677	22	4.6091
792.692	9	4.43148	-5	2.98663	-20	2.67677	35	4.6091
793.11	-4	4.43148	2	2.98663	0	2.67677	4	4.6091
793.527	-28	4.43148	1	2.98663	9	2.67677	-5	4.6091
793.945	-11	4.43148	-19	2.98663	-35	2.67677	-4	4.6091
794.363	63	4.43148	-13	2.98663	18	2.67677	-8	4.6091
794.781	-17	4.43148	36	2.98663	67	2.67677	0	4.6091
795.199	-32	4.43148	5	2.98663	-47	2.67677	-28	4.6091
795.617	56	4.43148	-43	2.98663	51	2.67677	70	4.6091
796.035	-9	4.43148	37	2.98663	7	2.67677	-8	4.6091
796.452	-58	4.43148	-10	2.98663	-48	2.67677	-49	4.6091
796.87	54	4.43148	-30	2.98663	34	2.67677	9	4.6091
797.288	27	4.43148	-19	2.98663	0	2.67677	-42	4.6091
797.706	18	4.43148	-7	2.98663	-10	2.67677	12	4.6091
798.124	-14	4.43148	-32	2.98663	-25	2.67677	3	4.6091
798.541	8	4.43148	-34	2.98663	15	2.67677	-38	4.6091
798.959	2	4.43148	44	2.98663	-29	2.67677	10	4.6091
799.377	-64	4.43148	-31	2.98663	6	2.67677	-11	4.6091
799.794	9	4.43148	-40	2.98663	7	2.67677	-3	4.6091
800.212	35	4.43148	21	2.98663	62	2.67677	-19	4.6091
800.63	-13	4.43148	6	2.98663	24	2.67677	-10	4.6091
801.048	-4	4.43148	-22	2.98663	-59	2.67677	-6	4.6091
801.465	54	4.43148	1	2.98663	8	2.67677	30	4.6091
801.883	-39	4.43148	6	2.98663	13	2.67677	-16	4.6091
802.301	-56	4.43148	17	2.98663	-50	2.67677	-26	4.6091
802.718	27	4.43148	-40	2.98663	-20	2.67677	22	4.6091
803.136	2	4.43148	36	2.98663	73	2.67677	5	4.6091
803.553	-45	4.43148	32	2.98663	-21	2.67677	18	4.6091
803.971	-10	4.43148	-4	2.98663	-1	2.67677	-14	4.6091
804.389	-4	4.43148	-17	2.98663	15	2.67677	25	4.6091
804.806	24	4.43148	32	2.98663	-31	2.67677	0	4.6091
805.224	-13	4.43148	17	2.98663	13	2.67677	-29	4.6091
805.641	-3	4.43148	-22	2.98663	-1	2.67677	11	4.6091
806.059	22	4.43148	16	2.98663	-20	2.67677	7	4.6091
806.476	-52	4.43148	-29	2.98663	-35	2.67677	15	4.6091
806.894	-38	4.43148	-18	2.98663	-9	2.67677	25	4.6091
807.312	50	4.43148	-27	2.98663	49	2.67677	54	4.6091
807.729	-35	4.43148	15	2.98663	12	2.67677	25	4.6091
808.147	-57	4.43148	31	2.98663	-85	2.67677	-6	4.6091
808.564	54	4.43148	-44	2.98663	-13	2.67677	-5	4.6091
808.982	13	4.43148	-3	2.98663	70	2.67677	-12	4.6091
809.399	-74	4.43148	-4	2.98663	-52	2.67677	-18	4.6091
809.816	-7	4.43148	26	2.98663	-6	2.67677	-16	4.6091
810.234	-18	4.43148	-12	2.98663	52	2.67677	13	4.6091
810.651	-12	4.43148	7	2.98663	-19	2.67677	14	4.6091
811.069	17	4.43148	15	2.98663	20	2.67677	43	4.6091
811.486	-7	4.43148	-30	2.98663	30	2.67677	-11	4.6091
811.904	34	4.43148	5	2.98663	14	2.67677	5	4.6091
812.321	-40	4.43148	37	2.98663	-43	2.67677	-6	4.6091
812.738	-23	4.43148	7	2.98663	-1	2.67677	-22	4.6091
813.156	54	4.43148	2	2.98663	20	2.67677	-6	4.6091
813.573	-37	4.43148	8	2.98663	16	2.67677	44	4.6091
813.99	-39	4.43148	-10	2.98663	-18	2.67677	-22	4.6091
814.408	17	4.43148	-23	2.98663	32	2.67677	3	4.6091
814.825	21	4.43148	20	2.98663	21	2.67677	16	4.6091
815.242	-50	4.43148	12	2.98663	-19	2.67677	-12	4.6091
815.66	29	4.43148	-4	2.98663	22	2.67677	-28	4.6091
816.077	17	4.43148	-44	2.98663	-8	2.67677	10	4.6091
816.494	11	4.43148	-33	2.98663	-31	2.67677	39	4.6091
816.911	-12	4.43148	8	2.98663	-43	2.67677	-11	4.6091
817.329	-3	4.43148	2	2.98663	-15	2.67677	-49	4.6091
817.746	26	4.43148	-12	2.98663	9	2.67677	3	4.6091
818.163	-9	4.43148	60	2.98663	18	2.67677	21	4.6091
818.58	13	4.43148	-14	2.98663	-42	2.67677	5	4.6091
818.998	72	4.43148	13	2.98663	10	2.67677	22	4.6091
819.415	-38	4.43148	35	2.98663	24	2.67677	10	4.6091
819.832	-23	4.43148	36	2.98663	-76	2.67677	-1	4.6091
820.249	32	4.43148	-7	2.98663	26	2.67677	-25	4.6091
820.666	-51	4.43148	15	2.98663	42	2.67677	-20	4.6091
821.083	-47	4.43148	-1	2.98663	-55	2.67677	-12	4.6091
821.501	40	4.43148	-10	2.98663	-31	2.67677	-12	4.6091
821.918	16	4.43148	-5	2.98663	12	2.67677	30	4.6091
822.335	18	4.43148	-4	2.98663	-21	2.67677	-29	4.6091
822.752	2	4.43148	3	2.98663	7	2.67677	-18	4.6091
823.169	8	4.43148	-5	2.98663	7	2.67677	4	4.6091
823.586	-4	4.43148	-32	2.98663	-60	2.67677	21	4.6091
824.003	-1	4.43148	13	2.98663	13	2.67677	8	4.6091
824.42	-1	4.43148	12	2.98663	-41	2.67677	-61	4.6091
824.837	33	4.43148	10	2.98663	5	2.67677	12	4.6091
825.254	-18	4.43148	-52	2.98663	16	2.67677	39	4.6091
825.671	-22	4.43148	28	2.98663	-37	2.67677	-2	4.6091
826.088	42	4.43148	-4	2.98663	65	2.67677	5	4.6091
826.505	-11	4.43148	-37	2.98663	27	2.67677	19	4.6091
826.922	13	4.43148	0	2.98663	-33	2.67677	-24	4.6091
827.339	42	4.43148	24	2.98663	4	2.67677	-11	4.6091
827.756	10	4.43148	-42	2.98663	66	2.67677	-14	4.6091
828.173	-10	4.43148	19	2.98663	-28	2.67677	7	4.6091
828.59	5	4.43148	-11	2.98663	-21	2.67677	15	4.6091
829.007	36	4.43148	-11	2.98663	29	2.67677	2	4.6091
829.424	17	4.43148	-12	2.98663	-26	2.67677	6	4.6091
829.841	-1	4.43148	5	2.98663	35	2.67677	-17	4.6091
830.258	-11	4.43148	27	2.98663	-21	2.67677	-13	4.6091
830.675	57	4.43148	4	2.98663	-36	2.67677	11	4.6091
831.091	10	4.43148	-8	2.98663	24	2.67677	-8	4.6091
831.508	-44	4.43148	-5	2.98663	-6	2.67677	-48	4.6091
831.925	47	4.43148	-9	2.98663	9	2.67677	6	4.6091
832.342	49	4.43148	-5	2.98663	16	2.67677	-7	4.6091
832.759	30	4.43148	13	2.98663	-29	2.67677	0	4.6091
833.176	83	4.43148	9	2.98663	-5	2.67677	13	4.6091
833.592	22	4.43148	-31	2.98663	33	2.67677	28	4.6091
834.009	19	4.43148	50	2.98663	-20	2.67677	14	4.6091
834.426	27	4.43148	-11	2.98663	-17	2.67677	-34	4.6091
834.843	-14	4.43148	-42	2.98663	41	2.67677	-13	4.6091
835.26	-17	4.43148	7	2.98663	14	2.67677	23	4.6091
835.676	30	4.43148	-7	2.98663	-11	2.67677	21	4.6091
836.093	-2	4.43148	9	2.98663	6	2.67677	-8	4.6091
836.51	6	4.43148	4	2.98663	-20	2.67677	-4	4.6091
836.926	15	4.43148	-15	2.98663	2	2.67677	-17	4.6091
837.343	-12	4.43148	5	2.98663	5	2.67677	-30	4.6091
837.76	-1	4.43148	-8	2.98663	-56	2.67677	1	4.6091
838.176	11	4.43148	-26	2.98663	43	2.67677	-31	4.6091
838.593	-19	4.43148	2	2.98663	-26	2.67677	-63	4.6091
839.01	28	4.43148	17	2.98663	-39	2.67677	-22	4.6091
839.426	5	4.43148	28	2.98663	34	2.67677	26	4.6091
839.843	-7	4.43148	7	2.98663	-35	2.67677	-18	4.6091
840.26	13	4.43148	30	2.98663	-40	2.67677	-14	4.6091
840.676	13	4.43148	-12	2.98663	26	2.67677	-5	4.6091
841.093	14	4.43148	16	2.98663	-26	2.67677	6	4.6091
841.509	16	4.43148	46	2.98663	-9	2.67677	1	4.6091
841.926	-51	4.43148	-9	2.98663	-43	2.67677	-9	4.6091
842.343	52	4.43148	1	2.98663	-23	2.67677	-5	4.6091
842.759	-6	4.43148	13	2.98663	26	2.67677	12	4.6091
843.176	-23	4.43148	41	2.98663	13	2.67677	-29	4.6091
843.592	21	4.43148	-18	2.98663	-20	2.67677	0	4.6091
844.009	1	4.43148	6	2.98663	42	2.67677	0	4.6091
844.425	-12	4.43148	46	2.98663	-30	2.67677	-34	4.6091
844.842	17	4.43148	-5	2.98663	2	2.67677	-6	4.6091
845.258	8	4.43148	-6	2.98663	22	2.67677	16	4.6091
845.675	-53	4.43148	23	2.98663	24	2.67677	10	4.6091
846.091	-2	4.43148	30	2.98663	-3	2.67677	-26	4.6091
846.507	-30	4.43148	4	2.98663	55	2.67677	8	4.6091
846.924	-46	4.43148	-2	2.98663	4	2.67677	35	4.6091
847.34	-4	4.43148	11	2.98663	12	2.67677	-7	4.6091
847.757	-40	4.43148	7	2.98663	12	2.67677	-14	4.6091
848.173	0	4.43148	15	2.98663	-40	2.67677	-4	4.6091
848.589	10	4.43148	18	2.98663	79	2.67677	-2	4.6091
849.006	-27	4.43148	30	2.98663	-5	2.67677	8	4.6091
849.422	0	4.43148	-27	2.98663	-21	2.67677	14	4.6091
849.839	23	4.43148	-26	2.98663	62	2.67677	-13	4.6091
850.255	-10	4.43148	37	2.98663	-30	2.67677	-13	4.6091
850.671	23	4.43148	-11	2.98663	-15	2.67677	9	4.6091
851.088	1	4.43148	10	2.98663	50	2.67677	41	4.6091
851.504	-24	4.43148	10	2.98663	3	2.67677	10	4.6091
851.92	11	4.43148	-70	2.98663	6	2.67677	-18	4.6091
852.336	23	4.43148	-40	2.98663	24	2.67677	2	4.6091
852.753	32	4.43148	9	2.98663	-32	2.67677	-4	4.6091
853.169	8	4.43148	-11	2.98663	3	2.67677	11	4.6091
853.585	-13	4.43148	8	2.98663	15	2.67677	3	4.6091
854.001	20	4.43148	17	2.98663	-42	2.67677	-5	4.6091
854.418	20	4.43148	12	2.98663	19	2.67677	12	4.6091
854.834	-24	4.43148	-23	2.98663	-6	2.67677	-1	4.6091
855.25	-24	4.43148	-21	2.98663	-27	2.67677	2	4.6091
855.666	28	4.43148	43	2.98663	22	2.67677	46	4.6091
856.082	-23	4.43148	24	2.98663	-25	2.67677	23	4.6091
856.498	0	4.43148	-14	2.98663	-47	2.67677	9	4.6091
856.915	15	4.43148	-24	2.98663	40	2.67677	14	4.6091
857.331	-18	4.43148	-4	2.98663	-20	2.67677	-3	4.6091
857.747	14	4.43148	6	2.98663	-37	2.67677	13	4.6091
858.163	-11	4.43148	-42	2.98663	27	2.67677	7	4.6091
858.579	2	4.43148	15	2.98663	14	2.67677	-20	4.6091
858.995	5	4.43148	39	2.98663	-8	2.67677	33	4.6091
859.411	-1	4.43148	-37	2.98663	26	2.67677	-11	4.6091
859.827	-5	4.43148	9	2.98663	-32	2.67677	2	4.6091
860.243	7	4.43148	-8	2.98663	50	2.67677	15	4.6091
860.659	-18	4.43148	-1	2.98663	14	2.67677	-38	4.6091
861.075	-25	4.43148	22	2.98663	8	2.67677	-5	4.6091
861.491	36	4.43148	-35	2.98663	18	2.67677	42	4.6091
861.907	-30	4.43148	-31	2.98663	36	2.67677	4	4.6091
862.323	-46	4.43148	-3	2.98663	-49	2.67677	-31	4.6091
862.739	5	4.43148	-27	2.98663	19	2.67677	49	4.6091
863.155	2	4.43148	18	2.98663	42	2.67677	21	4.6091
863.571	-21	4.43148	30	2.98663	-45	2.67677	-22	4.6091
863.987	-16	4.43148	-14	2.98663	29	2.67677	-21	4.6091
864.403	8	4.43148	9	2.98663	30	2.67677	11	4.6091
864.819	-10	4.43148	25	2.98663	-27	2.67677	-45	4.6091
865.235	23	4.43148	-23	2.98663	1	2.67677	-14	4.6091
865.651	26	4.43148	17	2.98663	15	2.67677	-3	4.6091
866.067	18	4.43148	12	2.98663	-4	2.67677	30	4.6091
866.483	-38	4.43148	1	2.98663	12	2.67677	33	4.6091
866.898	9	4.43148	-17	2.98663	-10	2.67677	-8	4.6091
867.314	56	4.43148	-26	2.98663	23	2.67677	-22	4.6091
867.73	-16	4.43148	23	2.98663	-4	2.67677	-35	4.6091
868.146	-33	4.43148	-20	2.98663	-71	2.67677	48	4.6091
868.562	39	4.43148	-29	2.98663	44	2.67677	30	4.6091
868.978	1	4.43148	-11	2.98663	29	2.67677	-8	4.6091
869.393	21	4.43148	-14	2.98663	-35	2.67677	14	4.6091
869.809	-38	4.43148	-25	2.98663	20	2.67677	21	4.6091
870.225	28	4.43148	1	2.98663	40	2.67677	30	4.6091
870.641	13	4.43148	0	2.98663	-4	2.67677	-3	4.6091
871.056	-36	4.43148	-2	2.98663	-4	2.67677	0	4.6091
871.472	15	4.43148	10	2.98663	-52	2.67677	15	4.6091
871.888	36	4.43148	-29	2.98663	12	2.67677	7	4.6091
872.303	-29	4.43148	-8	2.98663	14	2.67677	0	4.6091
872.719	-22	4.43148	-23	2.98663	-39	2.67677	15	4.6091
873.135	16	4.43148	12	2.98663	15	2.67677	46	4.6091
873.55	19	4.43148	24	2.98663	-7	2.67677	-28	4.6091
873.966	-9	4.43148	-19	2.98663	-70	2.67677	-1	4.6091
874.382	56	4.43148	-17	2.98663	-2	2.67677	6	4.6091
874.797	13	4.43148	32	2.98663	13	2.67677	-4	4.6091
875.213	-41	4.43148	-7	2.98663	6	2.67677	-22	4.6091
875.629	54	4.43148	-23	2.98663	-6	2.67677	5	4.6091
876.044	12	4.43148	16	2.98663	40	2.67677	12	4.6091
876.46	32	4.43148	12	2.98663	-44	2.67677	-12	4.6091
876.875	-46	4.43148	-12	2.98663	-27	2.67677	37	4.6091
877.291	5	4.43148	-41	2.98663	11	2.67677	-13	4.6091
877.706	13	4.43148	22	2.98663	9	2.67677	8	4.6091
878.122	-31	4.43148	-10	2.98663	-24	2.67677	24	4.6091
878.537	18	4.43148	-1	2.98663	-36	2.67677	-47	4.6091
878.953	52	4.43148	-10	2.98663	40	2.67677	36	4.6091
879.368	-20	4.43148	-12	2.98663	22	2.67677	17	4.6091
879.784	1	4.43148	-9	2.98663	-5	2.67677	-19	4.6091
880.199	62	4.43148	-28	2.98663	14	2.67677	18	4.6091
880.615	-7	4.43148	25	2.98663	32	2.67677	16	4.6091
881.03	-36	4.43148	22	2.98663	-62	2.67677	6	4.6091
881.446	30	4.43148	-11	2.98663	24	2.67677	19	4.6091
881.861	20	4.43148	8	2.98663	13	2.67677	33	4.6091
882.277	10	4.43148	-49	2.98663	-17	2.67677	-39	4.6091
882.692	-15	4.43148	-1	2.98663	-10	2.67677	-5	4.6091
883.107	-9	4.43148	-1	2.98663	7	2.67677	-1	4.6091
883.523	-5	4.43148	4	2.98663	-14	2.67677	9	4.6091
883.938	-21	4.43148	-11	2.98663	-29	2.67677	-26	4.6091
884.353	-34	4.43148	-11	2.98663	-42	2.67677	-2	4.6091
884.769	47	4.43148	19	2.98663	39	2.67677	19	4.6091
885.184	-6	4.43148	4	2.98663	7	2.67677	-15	4.6091
885.599	-20	4.43148	20	2.98663	-36	2.67677	-33	4.6091
886.015	33	4.43148	-9	2.98663	-2	2.67677	55	4.6091
886.43	-3	4.43148	8	2.98663	55	2.67677	-21	4.6091
886.845	-70	4.43148	-32	2.98663	-49	2.67677	-24	4.6091
887.261	20	4.43148	-25	2.98663	-6	2.67677	29	4.6091
887.676	2	4.43148	10	2.98663	20	2.67677	12	4.6091
888.091	-12	4.43148	-3	2.98663	-30	2.67677	16	4.6091
888.506	-7	4.43148	-32	2.98663	2	2.67677	10	4.6091
888.921	12	4.43148	-4	2.98663	20	2.67677	-1	4.6091
889.337	4	4.43148	-5	2.98663	-42	2.67677	3	4.6091
889.752	-25	4.43148	-19	2.98663	-10	2.67677	-26	4.6091
890.167	-13	4.43148	-26	2.98663	-21	2.67677	-28	4.6091
890.582	44	4.43148	37	2.98663	20	2.67677	-11	4.6091
890.997	-17	4.43148	11	2.98663	28	2.67677	3	4.6091
891.412	-20	4.43148	-21	2.98663	-33	2.67677	-12	4.6091
891.828	58	4.43148	17	2.98663	-32	2.67677	14	4.6091
892.243	-19	4.43148	16	2.98663	37	2.67677	37	4.6091
892.658	-23	4.43148	-9	2.98663	-33	2.67677	-9	4.6091
893.073	21	4.43148	-27	2.98663	23	2.67677	-18	4.6091
893.488	-3	4.43148	10	2.98663	37	2.67677	-1	4.6091
893.903	-36	4.43148	-8	2.98663	-3	2.67677	1	4.6091
894.318	31	4.43148	-17	2.98663	-21	2.67677	4	4.6091
894.733	17	4.43148	17	2.98663	50	2.67677	15	4.6091
895.148	2	4.43148	-4	2.98663	-22	2.67677	38	4.6091
895.563	8	4.43148	-1	2.98663	8	2.67677	-23	4.6091
895.978	2	4.43148	-32	2.98663	5	2.67677	29	4.6091
896.393	9	4.43148	21	2.98663	22	2.67677	46	4.6091
896.808	-39	4.43148	30	2.98663	-14	2.67677	-48	4.6091
897.223	-29	4.43148	-10	2.98663	-54	2.67677	-21	4.6091
897.638	51	4.43148	-11	2.98663	11	2.67677	-2	4.6091
898.053	-2	4.43148	-29	2.98663	16	2.67677	19	4.6091
898.468	-4	4.43148	0	2.98663	-26	2.67677	-1	4.6091
898.883	49	4.43148	-32	2.98663	2	2.67677	-7	4.6091
899.298	21	4.43148	-32	2.98663	4	2.67677	41	4.6091
899.713	-47	4.43148	33	2.98663	-63	2.67677	-29	4.6091
900.127	12	4.43148	31	2.98663	-5	2.67677	4	4.6091
900.542	-23	4.43148	-15	2.98663	39	2.67677	5	4.6091
900.957	-11	4.43148	-6	2.98663	-23	2.67677	4	4.6091
901.372	3	4.43148	-8	2.98663	4	2.67677	-11	4.6091
901.787	-3	4.43148	19	2.98663	18	2.67677	18	4.6091
902.202	42	4.43148	-19	2.98663	26	2.67677	-18	4.6091
902.616	-37	4.43148	-13	2.98663	11	2.67677	3	4.6091
903.031	-22	4.43148	-32	2.98663	3	2.67677	21	4.6091
903.446	55	4.43148	1	2.98663	16	2.67677	43	4.6091
903.861	-6	4.43148	-9	2.98663	-6	2.67677	-4	4.6091
904.276	-32	4.43148	-16	2.98663	-52	2.67677	-15	4.6091
904.69	36	4.43148	-12	2.98663	-2	2.67677	-4	4.6091
905.105	1	4.43148	5	2.98663	33	2.67677	60	4.6091
905.52	-44	4.43148	-13	2.98663	2	2.67677	-12	4.6091
905.934	46	4.43148	13	2.98663	-19	2.67677	-11	4.6091
906.349	25	4.43148	-14	2.98663	42	2.67677	3	4.6091
906.764	6	4.43148	-16	2.98663	-22	2.67677	1	4.6091
907.178	-16	4.43148	-22	2.98663	5	2.67677	-10	4.6091
907.593	-38	4.43148	-13	2.98663	7	2.67677	-1	4.6091
908.008	-2	4.43148	8	2.98663	10	2.67677	28	4.6091
908.422	-20	4.43148	3	2.98663	57	2.67677	11	4.6091
908.837	-64	4.43148	18	2.98663	-36	2.67677	-12	4.6091
909.252	38	4.43148	6	2.98663	-10	2.67677	9	4.6091
909.666	30	4.43148	20	2.98663	41	2.67677	-39	4.6091
910.081	-55	4.43148	-3	2.98663	-50	2.67677	-15	4.6091
910.495	61	4.43148	18	2.98663	6	2.67677	9	4.6091
910.91	1	4.43148	-24	2.98663	28	2.67677	7	4.6091
911.324	-19	4.43148	34	2.98663	-40	2.67677	-5	4.6091
911.739	35	4.43148	-12	2.98663	11	2.67677	-6	4.6091
912.153	17	4.43148	8	2.98663	9	2.67677	4	4.6091
912.568	4	4.43148	26	2.98663	-30	2.67677	-9	4.6091
912.982	9	4.43148	24	2.98663	-42	2.67677	-1	4.6091
913.397	-26	4.43148	-11	2.98663	23	2.67677	-12	4.6091
913.811	20	4.43148	11	2.98663	-13	2.67677	-6	4.6091
914.226	-23	4.43148	-6	2.98663	18	2.67677	-15	4.6091
914.64	-36	4.43148	22	2.98663	-19	2.67677	-26	4.6091
915.055	36	4.43148	-33	2.98663	-10	2.67677	29	4.6091
915.469	16	4.43148	32	2.98663	-2	2.67677	4	4.6091
915.884	-55	4.43148	1	2.98663	-67	2.67677	2	4.6091
916.298	61	4.43148	-14	2.98663	-27	2.67677	-15	4.6091
916.712	-14	4.43148	16	2.98663	32	2.67677	22	4.6091
917.127	-38	4.43148	-16	2.98663	-74	2.67677	-13	4.6091
917.541	33	4.43148	6	2.98663	-24	2.67677	-15	4.6091
917.955	5	4.43148	-9	2.98663	-4	2.67677	16	4.6091
918.37	12	4.43148	-3	2.98663	-49	2.67677	-5	4.6091
918.784	31	4.43148	28	2.98663	-37	2.67677	-36	4.6091
919.198	30	4.43148	-9	2.98663	-18	2.67677	-16	4.6091
919.613	11	4.43148	43	2.98663	-35	2.67677	47	4.6091
920.027	35	4.43148	17	2.98663	6	2.67677	-1	4.6091
920.441	-27	4.43148	6	2.98663	-4	2.67677	-1	4.6091
920.855	1	4.43148	24	2.98663	-17	2.67677	-19	4.6091
921.27	12	4.43148	-12	2.98663	25	2.67677	-1	4.6091
921.684	-17	4.43148	-15	2.98663	-40	2.67677	1	4.6091
922.098	26	4.43148	-14	2.98663	-35	2.67677	-6	4.6091
922.512	0	4.43148	-28	2.98663	44	2.67677	43	4.6091
922.926	-3	4.43148	2	2.98663	-14	2.67677	-12	4.6091
923.341	15	4.43148	-6	2.98663	-19	2.67677	1	4.6091
923.755	19	4.43148	-1	2.98663	29	2.67677	-4	4.6091
924.169	-8	4.43148	2	2.98663	-26	2.67677	3	4.6091
924.583	20	4.43148	2	2.98663	-17	2.67677	-1	4.6091
924.997	-3	4.43148	-51	2.98663	40	2.67677	-5	4.6091
925.411	-29	4.43148	-5	2.98663	-12	2.67677	27	4.6091
925.825	27	4.43148	18	2.98663	-13	2.67677	5	4.6091
926.239	-10	4.43148	31	2.98663	6	2.67677	-20	4.6091
926.653	47	4.43148	-42	2.98663	-3	2.67677	20	4.6091
927.067	-23	4.43148	32	2.98663	20	2.67677	28	4.6091
927.482	-30	4.43148	13	2.98663	12	2.67677	4	4.6091
927.896	17	4.43148	-9	2.98663	-6	2.67677	-1	4.6091
928.31	-26	4.43148	2	2.98663	59	2.67677	-5	4.6091
928.724	-22	4.43148	19	2.98663	-28	2.67677	-13	4.6091
929.138	7	4.43148	-5	2.98663	-54	2.67677	3	4.6091
929.552	20	4.43148	4	2.98663	34	2.67677	4	4.6091
929.966	-58	4.43148	0	2.98663	27	2.67677	-4	4.6091

[truncated: 31 more sheets: Fig. 28b, Fig. 28c, Fig. 28d, Fig. S29b, Fig. 29c, Fig. 29d, Fig. 29e, Fig. 29f, Fig. 29g, Fig. 30b, Fig. 30c, Fig. 30d, Fig. 30e, Fig. 30f, Fig. 30g, Fig. 31b, Fig. 31c, Fig. 31d, Fig. 31e, Fig. 31f …]
